# Supplementary material for: Multi‐environment evaluation and genomic prediction of agronomic traits in the southern US rice genepool
Source: Plant Genome. 2026 Mar 30;19(2):e70222. doi: 10.1002/tpg2.70222 (PMC13034092; doi:10.1002/tpg2.70222)
Supplement: Supplementary file 2 — Supplemental Material [file TPG2-19-e70222-s003.xlsx]

## Sheet: Sheet1
	1_TILLNUMMEAN	1_TOTSEEDWTmean	1_PANLENGTHPLANTMEAN	1_MEANHT	1_SEEDNUMperPANMEAN	1_SEEDSAMPLEwtPANmean	1_DaysGrainfill	1_DaysHEAD	1_DaysMATURITY	1_TOTBIOMASS	2_TILLNUMMEAN	2_TOTSEEDWTmean	2_PANLENGTHPLANTMEAN	2_MEANHT	2_SEEDNUMperPANMEAN	2_SEEDSAMPLEwtPANmean	2_DaysGrainfill	2_DaysHEAD	2_DaysMATURITY	2_TOTBIOMASS	3_TILLNUMMEAN	3_PANLENGTHPLANTMEAN	3_MEANHT	3_SEEDNUMperPANMEAN	3_SEEDSAMPLEwtPANmean	3_DaysGrainfill	3_DaysHEAD	3_DaysMATURITY
1_TILLNUMMEAN	1	-0.161	-0.123	-0.059	-0.413	-0.39	0.136	-0.15	-0.212	-0.172	0.21	-0.111	-0.151	-0.071	-0.401	-0.388	0.088	-0.151	-0.132	0.039	0.152	-0.162	-0.067	-0.379	-0.334	-0.389	-0.163	-0.186	0.136	-0.413
1_TOTSEEDWTmean	-0.161	1	0.074	0.04	0.228	0.219	-0.092	0.102	0.137	0.111	-0.117	0.072	0.09	0.05	0.237	0.23	-0.065	0.104	0.086	-0.016	-0.087	0.091	0.044	0.203	0.177	0.23	0.113	0.126	0.228	-0.161
1_PANLENGTHPLANTMEAN	-0.123	0.074	1	0.078	0.127	0.14	-0.193	0.207	0.234	0.178	-0.089	0.095	0.094	0.111	0.257	0.248	-0.163	0.222	0.149	0.041	-0.087	0.079	0.08	0.076	0.05	0.22	0.235	0.242	0.234	-0.193
1_MEANHT	-0.059	0.04	0.078	1	0.007	0.037	-0.237	0.25	0.265	0.199	-0.042	0.098	0.075	0.139	0.214	0.206	-0.212	0.274	0.169	0.081	-0.068	0.047	0.093	-0.058	-0.077	0.161	0.29	0.29	0.265	-0.237
1_SEEDNUMperPANMEAN	-0.413	0.228	0.127	0.007	1	0.606	0.01	0.002	0.086	0.087	-0.302	0.087	0.178	-0.018	0.448	0.433	0.063	-0.022	0.05	-0.146	-0.182	0.217	0.021	0.68	0.624	0.481	-0.015	0.024
1_SEEDSAMPLEwtPANmean	-0.39	0.219	0.14	0.037	0.606	1	-0.07	0.085	0.166	0.145	-0.285	0.11	0.183	0.03	0.473	0.458	-0.014	0.073	0.102	-0.105	-0.186	0.211	0.048	0.591	0.535	0.487	0.083	0.118
1_DaysGrainfill	0.136	-0.092	-0.193	-0.237	0.01	-0.07	1	-0.639	-0.675	-0.501	0.095	-0.247	-0.182	-0.354	-0.528	-0.509	0.544	-0.703	-0.432	-0.213	0.164	-0.112	-0.236	0.174	0.222	-0.389	-0.74	-0.738
1_DaysHEAD	-0.15	0.102	0.207	0.25	0.002	0.085	-0.639	1	0.714	0.53	-0.106	0.264	0.195	0.373	0.565	0.545	-0.573	0.741	0.457	0.223	-0.177	0.122	0.249	-0.171	-0.222	0.419	0.78	0.779
1_DaysMATURITY	-0.212	0.137	0.234	0.265	0.086	0.166	-0.675	0.714	1	0.573	-0.151	0.288	0.228	0.393	0.655	0.632	-0.599	0.782	0.49	0.216	-0.21	0.156	0.266	-0.097	-0.157	0.504	0.824	0.827
1_TOTBIOMASS	-0.172	0.111	0.178	0.199	0.087	0.145	-0.501	0.53	0.573	1	-0.123	0.217	0.176	0.291	0.502	0.485	-0.442	0.58	0.365	0.156	-0.163	0.124	0.199	-0.048	-0.095	0.396	0.613	0.616
2_TILLNUMMEAN	0.21	-0.117	-0.089	-0.042	-0.302	-0.285	0.095	-0.106	-0.151	-0.123	1	-0.077	-0.111	-0.05	-0.29	-0.28	0.061	-0.107	-0.092	0.032	0.109	-0.116	-0.048	-0.278	-0.245	-0.282	-0.116	-0.132	0.061	-0.29
2_TOTSEEDWTmean	-0.111	0.072	0.095	0.098	0.087	0.11	-0.247	0.264	0.288	0.217	-0.077	1	0.099	0.142	0.28	0.269	-0.215	0.286	0.183	0.069	-0.09	0.076	0.099	0.02	-0.006	0.222	0.301	0.306	0.286	-0.215
2_PANLENGTHPLANTMEAN	-0.151	0.09	0.094	0.075	0.178	0.183	-0.182	0.195	0.228	0.176	-0.111	0.099	1	0.103	0.282	0.272	-0.148	0.208	0.145	0.026	-0.099	0.093	0.078	0.13	0.1	0.248	0.221	0.231	0.282	-0.148
2_MEANHT	-0.071	0.05	0.111	0.139	-0.018	0.03	-0.354	0.373	0.393	0.291	-0.05	0.142	0.103	1	0.301	0.289	-0.319	0.411	0.252	0.128	-0.093	0.062	0.138	-0.114	-0.141	0.219	0.433	0.431	0.411	-0.319
2_SEEDNUMperPANMEAN	-0.401	0.237	0.257	0.214	0.448	0.473	-0.528	0.565	0.655	0.502	-0.29	0.28	0.282	0.301	1	0.746	-0.437	0.606	0.414	0.089	-0.267	0.248	0.222	0.309	0.229	0.672	0.644	0.668
2_SEEDSAMPLEwtPANmean	-0.388	0.23	0.248	0.206	0.433	0.458	-0.509	0.545	0.632	0.485	-0.28	0.269	0.272	0.289	0.746	1	-0.422	0.584	0.401	0.085	-0.258	0.239	0.213	0.299	0.222	0.649	0.62	0.644
2_DaysGrainfill	0.088	-0.065	-0.163	-0.212	0.063	-0.014	0.544	-0.573	-0.599	-0.442	0.061	-0.215	-0.148	-0.319	-0.437	-0.422	1	-0.633	-0.384	-0.204	0.132	-0.082	-0.21	0.212	0.25	-0.311	-0.666	-0.661
2_DaysHEAD	-0.151	0.104	0.222	0.274	-0.022	0.073	-0.703	0.741	0.782	0.58	-0.107	0.286	0.208	0.411	0.606	0.584	-0.633	1	0.501	0.25	-0.188	0.127	0.273	-0.212	-0.266	0.441	0.859	0.856
2_DaysMATURITY	-0.132	0.086	0.149	0.169	0.05	0.102	-0.432	0.457	0.49	0.365	-0.092	0.183	0.145	0.252	0.414	0.401	-0.384	0.501	1	0.14	-0.132	0.097	0.169	-0.067	-0.106	0.315	0.528	0.529
2_TOTBIOMASS	0.039	-0.016	0.041	0.081	-0.146	-0.105	-0.213	0.223	0.216	0.156	0.032	0.069	0.026	0.128	0.089	0.085	-0.204	0.25	0.14	1	-0.021	-0.006	0.079	-0.204	-0.209	0.035	0.262	0.253
3_TILLNUMMEAN	0.152	-0.087	-0.087	-0.068	-0.182	-0.186	0.164	-0.177	-0.21	-0.163	0.109	-0.09	-0.099	-0.093	-0.267	-0.258	0.132	-0.188	-0.132	-0.021	1	-0.09	-0.071	-0.138	-0.11	-0.237	-0.2	-0.21	-0.071	-0.237
3_PANLENGTHPLANTMEAN	-0.162	0.091	0.079	0.047	0.217	0.211	-0.112	0.122	0.156	0.124	-0.116	0.076	0.093	0.062	0.248	0.239	-0.082	0.127	0.097	-0.006	-0.09	1	0.052	0.189	0.162	0.232	0.136	0.148	0.232	-0.09
3_MEANHT	-0.067	0.044	0.08	0.093	0.021	0.048	-0.236	0.249	0.266	0.199	-0.048	0.099	0.078	0.138	0.222	0.213	-0.21	0.273	0.169	0.079	-0.071	0.052	1	-0.044	-0.065	0.17	0.288	0.289	0.289	-0.071
3_SEEDNUMperPANMEAN	-0.379	0.203	0.076	-0.058	0.68	0.591	0.174	-0.171	-0.097	-0.048	-0.278	0.02	0.13	-0.114	0.309	0.299	0.212	-0.212	-0.067	-0.204	-0.138	0.189	-0.044	1	0.691	0.383	-0.217	-0.176
3_SEEDSAMPLEwtPANmean	-0.334	0.177	0.05	-0.077	0.624	0.535	0.222	-0.222	-0.157	-0.095	-0.245	-0.006	0.1	-0.141	0.229	0.222	0.25	-0.266	-0.106	-0.209	-0.11	0.162	-0.065	0.691	1	0.313	-0.274	-0.237
3_DaysGrainfill	-0.389	0.23	0.22	0.161	0.481	0.487	-0.389	0.419	0.504	0.396	-0.282	0.222	0.248	0.219	0.672	0.649	-0.311	0.441	0.315	0.035	-0.237	0.232	0.17	0.383	0.313	1	0.472	0.5
3_DaysHEAD	-0.163	0.113	0.235	0.29	-0.015	0.083	-0.74	0.78	0.824	0.613	-0.116	0.301	0.221	0.433	0.644	0.62	-0.666	0.859	0.528	0.262	-0.2	0.136	0.288	-0.217	-0.274	0.472	1	0.903
3_DaysMATURITY	-0.186	0.126	0.242	0.29	0.024	0.118	-0.738	0.779	0.827	0.616	-0.132	0.306	0.231	0.431	0.668	0.644	-0.661	0.856	0.529	0.253	-0.21	0.148	0.289	-0.176	-0.237	0.5	0.903	1
