# Supplementary material for: Multi‐environment evaluation and genomic prediction of agronomic traits in the southern US rice genepool
Source: Plant Genome. 2026 Mar 30;19(2):e70222. doi: 10.1002/tpg2.70222 (PMC13034092; doi:10.1002/tpg2.70222)
Supplement: Supplementary file 3 — Supplemental Material [file TPG2-19-e70222-s006.xlsx]

## Sheet: Geno_annotations_supplement amm
Grain shape	comments	ID	kmeans_group	State or Introduction	VARIETY.CROSS
Long		A301	A	CA	A-301
Long		ADAR	A	AR	ADAIR
Long		ALAN	A	AR	ALAN
Medium		AROS	B	AR	ARKROSE
Long		BB50	A	TX	BLUEBONNET 50
Long		BBLE	A	TX	BLUEBELLE
Long		BBNT	A	TX	BLUEBONNET
Long		BDKK	B	Intro-INDICA	BADKALAMAKATI
Long		BLMT	A	TX	BELLEMONT
Long		BLPT	A	TX	BELLE PATNA
Long		BN73	A	AR	BONNET 73
Medium		BNGL	B	LA	BENGAL
Long		BOND	A	AR	BOND
Long		BRAZ	B	TX	BRAZOS
Medium		BROS	B	Intro-ADMIX	BLUE ROSE
Short		C101	B	CA	CALMOCHI-101Â
Short		C201	B	CA	CALMOCHI-201Â
Short		C202	B	CA	CALMOCHI-202Â
Medium		CA40	B	CA	CALADY 40Â
Medium		CALY	B	CA	CALADYÂ
Medium		CAM5	B	CA	M5Â
Medium		CAM7	B	CA	M7Â
Medium		CAM9	B	CA	M9Â
Short		CAS6	B	CA	S6Â
Long		CGRSEL	B	Intro-TRJ	CAROLINA GOLD SELECT
Medium		CHNA	B	Intro-TEJ	CHINESE
Medium		COLU	B	CA	COLUSA
Long		CP31	A	TX	CENTURY PATNA 231
Long		CPRS	A	LA	CYPRESS
Medium		CR76	B	CA	CALROSE 76
Medium		CR76	B	CA	CALROSE 76
Medium		CROS	B	CA	CALROSE
Short		CSS4	B	CA	CS-S4
Long		CYBT	A	AR	CYBONNET
Long		CYBT	A	AR	CYBONNET
Long		DAWN	A	TX	DAWN
Medium		DGWG	B	Intro- INDICA	DEE GEO WOO GEN
Long		DLLA	A	LA	DELLA
Long		DLRS	A	LA	DELLROSE
Long		DREW	A	AR	DREW
Long		DXBL	A	TX	DIXIEBELLE
Medium		EARL	B	LA	EARL
Long		EDTH	B	LA	EDITH
Medium		EYWB	B	Intro-TEJ	EARLY WATARIBUNE
Long		FRTA	B	Intro-TRJ	FORTUNA
Long		GFMT	A	TX	GULFMONT
Long		GROS	B	TX	GULFROSE
Long		HLSL	A	TX	HILL LONG GRAIN
Long		HNDS	B	Intro-TRJ	HONDURAS
Long		IMBB	A	TX	IMPROVED BLUEBONNET
Medium		IMBR	B	Intro-ADMIX	IMPROVED BLUE ROSE
Long		JCTO	A	TX	JACINTO
Long		JEFF	A	TX	JEFFERSON
Long		JEFF	A	TX	JEFFERSON
Long		JKSN	A	MS	JACKSON
Long		JODN	A	LA	JODON
Long		K65	B	Intro-ADMIX	K-65
Long		KATY	A	AR	KA TY
Long		KATY	A	AR	KA TY
Long		KBNT	A	AR	KAYBONNET
Medium		KOSH	B	Intro-TEJ	KOSHIHIKARI
Long		L010	A	LA	71CR-5038
Medium		L110	B	LA	LA110
Long		L201	A	CA	L-201
Long		L205	A	CA	L-205
Medium		LACR	B	LA	LACROSSE
Long		LBLE	A	TX	LABELLE
Long		LBNT	A	TX	LEBONNET
Long		LCSN	A	LA	LACASSINE
Long		LCSN	A	LA	LACASSINE
Long		LDYW	B	LA	LADY WRIGHT
Long		LEAH	A	LA	LEAH
Long		LGRU	A	AR	LAGRUE
Long		LGRU	A	AR	LAGRUE
Long		LMNT	A	TX	LEMONT
Medium		LTSL	B	Intro-TEJ	LATISAIL
Medium		M102	B	CA	M-102
Medium		M201	B	CA	M-201
Medium		M204	B	CA	M-204
Medium		M301	B	CA	M-301
Medium		M401	B	CA	M-401
Medium		MARS	B	AR	MARS
Long		MBLE	A	TX	MAYBELLE
Long		MDSN	A	TX	MADISON
Medium		MERC	B	LA	MERCURY
Long		MILI	A	AR	MILLIE
Medium		NATO	B	LA	NATO
Long		NIRA	A	Intro- INDICA	NIRA
Medium		NPPB	B	Intro-TEJ	NIPPON BARE
Medium		NROS	B	AR	NORTHROSE
Medium		NTAI	B	AR	NORTAI
Medium		NV66	B	AR	NOVA66
Long		NWBT	A	AR	NEWBONNET
Long		NWRX	A	TX	NEWREX
Medium		ORIN	B	AR	ORION
Medium		PCOS	B	TX	PECOS
Medium		PLMR	B	MS	PALMYRA
Long		PRLD	B	AR	PRELUDE
Medium		RICO	B	TX	RICO 1
Long		RKRO	A	AR	REXARK ROGUE
Long		RSMT	A	TX	ROSEMONT
Long		RU0002140	A	LA	JSMN/DLLA
Long		RU0003178	A	TX	(CPRS/PELDE)/JEFF
Long		RU0101099	A	AR	RU8201176/4/LBNT/STBN//NWBT/3/MILL
Long		RU0101105	A	AR	LGRU//LMNT/RA73/3/LGRU/4/LGRU
Long		RU0103089	A	TX	JEFF/CCDR
Long		RU0103101	A	TX	(CPRS/PELDE)/JEFF
Long		RU0103104	A	TX	Texmont/TeQing
Long		RU0103116	A	TX	(VSTA/LBNT//RSMT)TX4086/(RXMT/IR48// RSMT)
Long		RU0103123	A	TX	SABINE
Long		RU0103123	A	TX	SABINE
Long		RU0103153	A	TX	LMNT/QIXIOUZHAN(BF5-143-1)
Long		RU0103184	A	TX	DELTABELLE
Long		RU0103190	A	TX	LMNT/QIXIOUZHAN (BF4-274)
Long		RU0201133	A	AR	941009
Long		RU0201139	B	Intro- INDICA	4582
Long	variety name corrected	RU0201142	B	Intro- INDICA	4484
Long		RU0202002	A	LA	9502008/3/CPRS//82CAY21/TBNT
Long		RU0202091	B	LA	9865216DH2
Long		RU0202192	A	LA	DREW/3/CPRS//82CAY21/TBNT
Long		RU0202195	A	LA	NWBT/KA TY//9902207X2
Long		RU0203029	A	TX	RU8303116/LMNT)RU9103049/KBNT
Long		RU0203032	A	TX	JEFF/(VSTA/LBNT//L201/3/SKBT)RU9404077
Long		RU0301041	A	AR	LMNT//82CAY21/CICA8/3/DLMT/4/BASMATI-(120)/BOND//BSMT122
Long		RU0301044	A	AR	LBNT/9902//NWBT/3/KATY/NWBT/4/LGRU
Long		RU0301047	A	AR	KBNT/CPRS
Long		RU0301050	A	AR	LBNT/9902//NWBT/3/KATY/NWBT/4/DREW
Long		RU0301061	A	AR	LBNT/9902//NWBT/3/KATY/NWBT/4/LGRU
Long		RU0301081	A	AR	NWBT/3/LBNT/9902//LBLE/4/DREW
Long		RU0301093	A	AR	LBNT/9902/3/DAWN/9695//STBN/4/LGRU/5/WLLS
Long		RU0301096	A	AR	NWBT/3/LBNT/9902//LBLE/4/DREW
Medium		RU0301099	A	AR	JEFF/ADAR
Long		RU0301105	A	AR	RU9201176/3/KATY//TBNT/NWRX
Long		RU0301121	A	AR	L201//TBNT/BLMT/3/JDON
Long		RU0301161	A	AR	NWBT/3/LBNT/9902//LBLE/4/DREW
Long		RU0301176	A	AR	NWBT/3/LBNT/9902//LBLE/4/LGRU
Long		RU0301188	A	AR	961237
Long		RU0302005	A	LA	TACAURI/3/CPRS//82CAY21/TBNT
Long		RU0302094	A	LA	9502008-A/DREW
Long		RU0302143	A	LA	MBLE//TQNG/MBLE (MCR02YT-1534)
Long		RU0303129	A	TX	(CPRS/PANDA)/JEFF*2
Long		RU0303135	A	TX	(CPRS/PANDA)/JEFF*2
Long		RU0303163	A	TX	(RU8303116/LMNT)RU9103049/KBNT
Long		RU0303169	A	TX	(PCOS/RU8703196//GFMT)RU9503150/RXMT/IR48//RSMT
Long		RU0304077	A	MS	V817/SKBT
Long		RU0304122	A	MS	8804032/DLLA
Long		RU0304157	A	MS	8904186S919/8903052
Long		RU0304194	A	MS	IR36/8603006
Long		RU0304198	A	MS	9002065/MILLIE
Medium		RU0401084	B	AR	BRAZ/TBNT/3/164986-4/NV66//NTAI/4/BNGL/5/BNGL/RICO
Long		RU0401087	A	AR	NWBT/3/LBNT/9902//LBLE/4/LGRU
Long		RU0401090	A	AR	NWBT/3/LBNT/9902//LBLE/4/CPRS
Long		RU0401093	A	AR	LMNT//82CAY21/CICA8/3/MARS/TBNT/4/LGRU
Long		RU0401096	A	AR	LGRU//LMNT/RA73/3/LGRU/4/LGRU/5/LGRU
Long		RU0401102	A	AR	LGRU//LMNT/RA73/3/LGRU/4/WLLS
Long		RU0401105	A	AR	KATY/STBN//9101001/5/LGRU//LMNT/RA73/3/LGRU/4/LGRU
Long		RU0401111	A	AR	LBNT/9902/3/DAWN/9695//STBN/4/LGRU/5/DREW
Long		RU0401130	A	AR	CPRS//NWBT/KATY
Long		RU0401145	A	AR	L201//TBNT/BLMT/3/CPRS
Long		RU0401148	A	AR	NWBT/3/LBNT/9902//LBLE/4/NWBT/KATY
Long		RU0401164	A	AR	LBNT/9902/3/DAWN/9695//STBN/4/LGRU/5/WLLS
Long		RU0401167	A	AR	NWBT/3/LBNT/9902//LBLE/4/DREW
Long		RU0401170	A	AR	INKY RICE CROSS 961217
Long		RU0401173	A	AR	V6DW/STTD//L201/3/VSTA/NTAI//LMNT/4/NWBT/KATY
Long		RU0401176	A	AR	LGRU-2/DREW
Long		RU0401179	A	AR	KBNT LPA1-1/BBLE
Long		RU0401185	A	AR	LGRU//LMNT/RA73/3/LGRU/4/LGRU/5/LGRU
Long		RU0401188	A	AR	RNS3/5/IR36M4/4/L201/3/TTEP/IR-8/UNKN/6/BNGL
Medium		RU0402011	B	LA	61764DH3
Long		RU0402022	A	LA	9502008/3/MBLE//LMNT/20001-5
Long		RU0402042	A	LA	AC110DH2/AC108DH2
Long		RU0402051	A	LA	DREW/AC167DH1
Long		RU0402062	A	LA	0043752/0047277
Long		RU0402068	A	LA	9502008-A/DREW
Long		RU0402085	A	LA	0043676/AC105DH3
Long		RU0402088	A	LA	AC111DH3/AC468DH2
Long	state corrected	RU0402091	A	LA	9863910DH2/AR 1053
Long		RU0402094	A	LA	9502008/3/CPRS//82CAY21/TBNT
Long		RU0402097	A	LA	9502008-A//AR 1188/CCDRÂ
Long		RU0402103	A	LA	9502208//KATY/902207X2Â
Long		RU0402106	A	LA	CPRS//20001-5/LMNT/3/KBNT//KATY/CPRSÂ
Long		RU0402109	A	LA	LGRU/WELLSÂ
Long		RU0402112	A	LA	9502008/AR 1121Â
Long		RU0402115	A	LA	KATY/CPRS//NWBT/â€¦/3/CPRS/KBNTÂ
Long		RU0402128	A	LA	0043752/0047277Â
Long		RU0402131	A	LA	JSMN/DLLA//CPRS/KDMÂ
Long		RU0402149	A	LA	AC101DH2/AC102DH2Â
Long		RU0402152	A	LA	YD-4/RSMTÂ
Long	variety name corrected	RU0402155	A	LA	CPRS//CPRS/TQNG
Long		RU0402168	A	LA	CH1/3/CPRS//82CAY21/TBNTÂ
Long		RU0402171	A	LA	CPRS/KBNTÂ
Long		RU0402174	A	LA	CH1/3/CPRS//82CAY21/TBNT
Long		RU0402177	A	LA	CPRS/KBNTÂ
Long		RU0402180	A	LA	CPRS/9502008-A
Long		RU0402189	A	LA	CPRS//82CAY21/TBNT/3/AR 1179
Long		RU0402192	A	LA	CPRS/KBNT//9502008Â
Long		RU0402195	A	LA	902207X2/LNWBT/KATY/3/CPRS/KBNTÂ
Long		RU0403012	A	TX	(CPRS/PANDA)/JEFF*2Â
Long		RU0403043	A	TX	((NWBT/RU8303181)RSMT)TX7129/JEFFÂ
Long		RU0403046	A	TX	CCDR/TX8138(PCOS/LMNT//GFMT)
Long		RU0403069	A	TX	PSCL/JEFFÂ
Long		RU0403072	A	TX	((NWBT/RU8303181)/RSMT)TX7129/JEFFÂ
Long		RU0403078	A	TX	PSCL/JEFFÂ
Long		RU0403086	A	TX	(CPRS/PANDA)/JEFF*2Â
Long		RU0403089	A	TX	(CPRS/PANDA)/JEFF*2
Long		RU0403092	A	TX	((NWBT/RU8303181)RSMT)TX7129/JEFF
Long		RU0403095	A	TX	PSCL/JEFF
Long		RU0403098	A	TX	((NWBT/RU8303181)RSMT)TX7129/JEFF
Long		RU0403104	A	TX	(GFMT*2/TQNG)TX4110/CCDR
Long		RU0403107	A	TX	((NWBT/RU8303181)RSMT)TX7129/JEFF
Long		RU0403110	A	TX	(CPRS/PANDA)/JEFF*2
Long		RU0403113	A	TX	((NWBT/RU8303181)RSMT)TX7129/JEFF
Long		RU0403123	A	TX	((NWBT/RU8303181)RSMT)TX7129/JEFF
Long		RU0403126	A	TX	(CPRS/PANDA)/JEFF*2
Long		RU0403132	A	TX	((NWBT/RU8303181)/RSMT))TX7129/JEFF
Long		RU0403138	A	TX	((NWBT/RU8303181)RSMT)TX7129/JEFF
Long		RU0403141	A	TX	((NWBT/RU8303181)RSMT)TX7129/JEFF
Long		RU0403147	A	TX	((NWBT/RU8303181)RSMT)TX7129/JEFF
Long		RU0403150	A	TX	((VSTA/LBNT//RSMT)/LBLE)TX7035/PSCL
Long		RU0403166	A	TX	Kaybonnet/Zhongyouzao3
Long		RU0403169	A	TX	PSCL/MDSN
Long		RU0403175	A	TX	((NWBT/RU8303181)RSMT)TX7129/JEFF
Long		RU0403178	A	TX	PSCL/JEFF
Long		RU0403181	A	TX	(CPRS/PANDA)/JEFF*2
Long		RU0403184	A	TX	PSCL/JEFF
Long		RU0403187	A	LA	CCDR/(GFMT*2/TQNG)TX4153
Long		RU0403190	A	TX	((NWBT/RU8303181)/RSMT)TX7144/JEFF
Long		RU0404014	A	MS	TBNT/LA110//LMNT
Long		RU0404016	A	MS	CPRS/JKSN
Long		RU0404033	A	MS	CPRS/3/L201//TBNT/BLMT
Long		RU0404053	A	MS	CPRS/3/(L201)//TBNT/BLMT
Long		RU0404054	A	MS	89041865919/NWBT
Long		RU0404074	B	MS	8904865S919/NWBT
Long		RU0404083	A	MS	8804032/KATY
Long		RU0404100	A	MS	TBNT/LA110//LMNT/3/TBNT
Long		RU0404114	A	MS	8303116/LMNT//NWBT
Long		RU0404122	A	MS	LCSN//NWBT/KATY
Long		RU0404154	A	MS	8603006/3/MARS/NWRX//TBNT
Long		RU0404156	A	MS	8403113/GCHW
Long		RU0404157	A	MS	8603006/3/MARS/NWRX//TBNT
Long		RU0404186	A	MS	8603006/3/MARS/NWRX//TBNT
Long		RU0404193	A	MS	8804032/KATY
Long		RU0404194	A	MS	8603006/3/MARS/NWRX//TBNT
Long		RU0404196	A	MS	RSMT/KATY
Long		RU0404197	A	MS	RXMT//MARS/TBNT
Long		RU0404198	A	MS	CPRS/4/KCAI/LEAH//LEAH/3/8403113
Long		RU0501081	A	AR	19991562
Long		RU0501084	A	AR	DREW/UA99-52Â
Long		RU0501087	A	AR	WLLS/ZHE733
Long		RU0501090	A	AR	91642//KATY/NWBT/5/RU9201176/4/KATY/NWBT/3/LBNT/STBN//NWBT
Long		RU0501093	A	AR	LBNT/9902/3/DAWN/9695//STBN/4/LGRU/5/CCDR
Long		RU0501096	A	AR	L201/7402003//KATY/NWBT/3/LGRU
Long		RU0501099	A	AR	WLLS/PI 584698//ZHE 733
Long		RU0501102	A	AR	LGRU2/DREW
Long		RU0501105	A	AR	9101001/86179/6/RNS3/5/IR36M4/4/L201/3/TTEP/IR-8//UNKN
Long		RU0501108	A	AR	DREW/PI 560243
Long		RU0501111	A	AR	LBNT/9902/3/DAWN/9695//STBN/4/LGRU/5/WLLS
Long		RU0501124	A	AR	CPRS/RU9201176//WLLS
Long		RU0501130	A	AR	DREW/UA99-52
Long		RU0501139	B	Intro- INDICA	SHUFENG 121-1655
Long		RU0501142	A	AR	BASMATI-370/KATY/4/VSNTLM//L201/9NRZ/3/KATY/5/WLLS
Long		RU0501145	B	AR	PI 584720/ZHE 733
Long		RU0501161	A	AR	DLMT//KATY/NWBT/4/NWBT/3/LBNT/9902//LBLE
Long		RU0501167	A	AR	NWBT/3/LBNT/9902//LBLE/4/DREW
Long		RU0501170	A	AR	NWBT/3/LBNT/9902//LBLE/4/LGRU
Long		RU0501173	A	AR	LBNT/9902/3/DAWN/9695//STBN/4/LGRU/5/WLLS
Long		RU0501176	A	AR	LBNT/9902/3/DAWN/9695//STBN/4/LGRU/5/WLLS
Long		RU0501185	B	AR	INDICA 12
Long		RU0501188	A	AR	INDICA 13
Long		RU0502022	A	LA	CPRS/KBNT//9502008-A
Long		RU0502034	A	LA	CCDR/JEFF
Long		RU0502048	A	LA	CCDR/4/CPRS/3/MBLE//LMNT/â€¦
Long		RU0502068	A	LA	CCDR/JEFF
Long		RU0502085	A	LA	0047272/0046181
Long		RU0502088	A	LA	AC125DH2/AC4311DH2
Long	variety name corrected	RU0502091	A	LA	AC110DH3/0043752
Long		RU0502094	A	LA	CCDR/9770532DH2
Long		RU0502097	A	LA	9502008-A//AR 1142/MBLE
Long		RU0502103	A	LA	9502008-A//AR 1142/MBLE
Long		RU0502106	A	LA	9502008-A/DREW
Long		RU0502109	A	LA	CPRS/LGRU//LGRU
Long		RU0502112	A	LA	TACAURI//KBNT/LCSN
Long		RU0502115	A	LA	DREW/CCDR
Long		RU0502128	A	LA	AC425DH2/AC636DH1
Long		RU0502149	A	LA	CCDR/9770532DH2
Long		RU0502155	A	LA	MCR03-007
Long		RU0502162	A	LA	MCR03-2771
Long		RU0502165	A	LA	CCDR//LGRU/LCSN
Long		RU0502168	A	LA	LGRU/LCSN
Long		RU0502171	A	LA	CCDR/4/CPRS/3/MBLE//LMNT...
Long		RU0502174	A	LA	KATY/CPRS//JKSN/3/AR 1188/CCDR
Long		RU0502177	A	LA	L202/Leah//Toro/3/IR67016
Long		RU0502180	A	LA	JSMN/DLLA//DLLA-726
Long		RU0502192	A	LA	CPRS/KBNT//9502008
Long		RU0502195	A	LA	9502008/CPRS//9502008/LGRU
Long		RU0503003	A	TX	((NWBT/RU8303181)/RSMT))TX7129/CCDR
Long		RU0503006	A	TX	((NWBT/RU8303181)/RSMT))TX7129/CCDR
Long		RU0503006	A	TX	((NWBT/RU8303181)/RSMT))TX7129/CCDR
Long		RU0503009	A	TX	((NWBT/RU8303181)/RSMT))TX7129/CCDR
Long		RU0503012	A	TX	((NWBT/RU8303181)/RSMT))TX7129/CCDR
Long		RU0503046	A	TX	(RSMT/RU8703196//TQNG)TX7063/CCDR
Long		RU0503049	A	TX	((NWBT/RU8303181)/RSMT))TX7129/CCDR
Long		RU0503066	A	TX	((NWBT/RU8303181)/RSMT))TX7144/JEFF
Long		RU0503069	A	TX	(RSMT/RU8703196//TQNG)TX7063/CCDR
Long		RU0503072	A	TX	JEFF/((NWBT/RU8303181)/RSMT))TX7147
Long		RU0503075	B	TX	JEFF/((NWBT/RU8303181)/RSMT))TX7147
Long		RU0503089	A	TX	((NWBT/RU8303181)/RSMT))TX7129/CCDR
Long		RU0503092	A	TX	((NWBT/RU8303181)/RSMT))TX7129/CCDR
Long	variety name corrected	RU0503095	A	TX	(CPRS/(KATY//GFMT/PCOS))/((CPRS/PELDE)/JEFF))
Long		RU0503098	A	TX	((NWBT/RU8303181)/GFMT))TX7181/CCDR
Long	variety name corrected	RU0503104	A	TX	(CPRS/92:1021(KATY//GFMT/PCOS))/((CPRS/PELDE)/JEFF))
Long	does not have indica in pedigree	RU0503107	B	TX	(GFMT/RU8703196)TX6141/CCDR
Long	variety name corrected	RU0503110	A	TX	(CPRS/92:1021(KATY//GFMT/PCOS))/((CPRS/PELDE)/JEFF))
Long	variety name corrected	RU0503113	A	TX	(CPRS/92:1021(KATY//GFMT/PCOS))/((CPRS/PELDE)/JEFF))
Long		RU0503116	A	TX	MDSN/((NWBT/RU8303181)/RSMT))TX7129
Long		RU0503123	A	TX	((NWBT/RU8303181)/RSMT))TX7144/JEFF
Long		RU0503126	A	TX	((NWBT/RU8303181)/RSMT))TX7144/JEFF
Long		RU0503135	A	TX	MDSN/((NWBT/RU8303181)/RSMT))TX7129
Long		RU0503138	A	TX	MDSN/((NWBT/RU8303181)/RSMT))TX7129
Long	variety name corrected	RU0503141	A	TX	(CPRS/92:1021(KATY//GFMT/PCOS))/((CPRS/PELDE)/JEFF))
Long	variety name corrected	RU0503144	A	TX	(CPRS/92:1021(KATY//GFMT/PCOS))/((CPRS/PELDE)/JEFF))
Long		RU0503147	A	TX	MDSN/((NWBT/RU8303181)/RSMT))TX7129
Long		RU0503150	A	TX	((NWBT/RU8303181)/GFMT))TX7181/CCDR
Long	variety name corrected	RU0503153	A	TX	(CPRS/92:1021(KATY//GFMT/PCOS))/((CPRS/PELDE)/JEFF))
Long		RU0503163	A	TX	((NWBT/RU8303181)/GFMT))TX7181/CCDR
Long	variety name corrected	RU0503166	A	TX	(CPRS/92:1021(KATY//GFMT/PCOS))/((CPRS/PELDE)/JEFF))
Long		RU0503169	A	TX	((NWBT/RU8303181)/GFMT))TX7181/CCDR
Long		RU0503175	A	TX	(GFMT/RU8703196)TX6141/CCDR
Long		RU0503178	A	TX	(GFMT/RU8703196)TX6141/CCDR
Long		RU0503181	A	TX	(GFMT/RU8703196)TX6141/CCDR
Long		RU0503184	A	TX	((NWBT/RU8303181)/GFMT))TX7181/CCDR
Long	variety name corrected	RU0503187	A	TX	(CPRS/92:1021(KATY//GFMT/PCOS))/((CPRS/PELDE)/JEFF))
Long		RU0503190	A	TX	((NWBT/RU8303181)/GFMT))TX7181/CCDR
Long		RU0504073	A	MS	CPRS/3/L201//TBNT/BLMT
Long		RU0504074	A	MS	8804032/KATY
Long		RU0504077	A	MS	VSTA/LBNT//L201/3/SKBT
Long		RU0504083	A	MS	CPRS/JKSN
Long		RU0504100	A	MS	CPRS/JKSN
Long		RU0504114	A	MS	82CAY21/LMNT/3/L201//TBNT/BLMT
Long		RU0504122	A	MS	CPRS/3/L201//TBNT/BLMT
Long		RU0504154	A	MS	VSTA/LBNT//L201/3/SKBT
Long		RU0504156	A	MS	CPRS/3/L201//TBNT/BLMT
Long		RU0504157	A	MS	CPRS/3/L201//TBNT/BLMT
Long		RU0504186	A	MS	8603006/3/MARS/NWRX//TBNT
Long		RU0504191	A	MS	8303006/3/MARS/NWRX/TBNT
Long		RU0504193	A	MS	CPRS/3/L201//TBNT/BLMT
Long		RU0504194	A	MS	A301/KATY
Long		RU0504196	A	MS	CPRS/3/L201//TBNT/BLMT
Long		RU0504197	A	MS	CPRS/3/L201//TBNT/BLMT
Long		RU0504198	A	MS	RSMT/KATY
Long	RU number corrected	RU0501133	A	AR	KATY/NWBT//L201/7402003/3/WLLS
Long		RU0601004	A	AR	LBNT/9902/3/DAWN/9695//STBN/4/LGRU/5/CPRS
Long		RU0601010	A	AR	DREW/UA99-52
Long		RU0601013	A	AR	LBNT/9902/3/DAWN/9695//STBN/4/LGRU/5/WLLS
Long		RU0601027	A	AR	DREW/UA99-52
Long		RU0601030	A	AR	WLLS/UA99-52
Long		RU0601044	A	AR	DREW/UA99-52
Long		RU0601061	A	AR	RU9201176/3/NWBT/KATY//RA73/LMNT
Long		RU0601087	A	AR	LBNT/9902/3/DAWN/9695//STBN/4/LGRU/5/WLLS
Long		RU0601090	A	AR	LBNT/9902/3/DAWN/9695//STBN/4/LGRU/5/DREW
Long		RU0601108	A	AR	LBNT/9902/3/DAWN/9695//STBN/4/LGRU/5/WLLS
Long		RU0601127	A	AR	CPRS/RU9201176/5/VSNTLM//L201/9NRZ/3/KATY/4/VSNTLM//L201/
Long		RU0601130	B	AR	WLLS/INIAP-12//ZHE 733
Long	does not have indica in pedigree	RU0601142	B	AR	LBNT/9902//NWBT/3/MILL/4/LGRU
Long		RU0601148	A	AR	LGRU//LMNT/RA73/3/LGRU/4/LGRU/5/LGRU//KATY/STBN
Long		RU0601161	A	AR	RNS3/RU9101001
Long		RU0601170	A	AR	LBNT/9902/3/DAWN/9695//STBN/4/LGRU/5/LGRU/MILL
Long		RU0601182	A	AR	LBNT/9902/3/DAWN/9695//STBN/4/DLLA/KATY/5/DREW
Long		RU0601185	A	AR	RU9201176/4/LBNT/STBN//NWBT/3/MILL/5/WLLS
Long		RU0602048	A	LA	DREW/3/KBNT//KATY/CPRS/4/WELLS
Long		RU0602051	A	LA	CCDR/JEFF
Long		RU0602082	A	LA	CCDR/JEFF
Long		RU0602085	A	LA	CCDR/9502008-A
Long		RU0602088	A	LA	9502008-A//AR 1188/CCDR
Long		RU0602091	A	LA	9502008-A//AR 1188/CCDR
Long		RU0602094	A	LA	9502008-A//AR 1188/CCDR
Long		RU0602097	A	LA	9502008-A//AR 1188/CCDR
Long		RU0602103	A	LA	KATY/CPRS//JKSN/3/AR 1188/CCDR
Long		RU0602106	A	LA	CCDR/LGRU
Long		RU0602109	A	LA	9901081/CCDR
Long		RU0602112	A	LA	CCDR/4/NWBT/KATY/3/82CAY21/â€¦
Long		RU0602115	A	LA	CPRS/KBNT//9502008-A
Long		RU0602128	A	LA	CCDR/5/MARS/.../6/BNGL/â€¦
Long		RU0602131	A	LA	CCDR/5/MARS/M201//MARS/3/MERC/â€¦
Long		RU0602134	A	LA	CCDR/5/MARS/.../6/ORIN/.../7/CCDR/â€¦
Long		RU0602137	A	LA	RU9602097/RU9602082/3/JSMN/â€¦
Long		RU0602143	A	LA	05 SBYT 048
Long		RU0602146	A	LA	CPRS/LGRU//97 KDM X2-5
Long		RU0602149	A	LA	DLRS//AR 1142/LA 2031
Long		RU0602177	A	LA	CPRS/LGRU//LGRU
Long		RU0602180	A	LA	KATY/CPRS//JKSN/3/AR 1188/CCDR
Long		RU0602183	A	LA	9502008-A//AR 1188/CCDR
Long		RU0602189	A	LA	9502008/CPRS
Long		RU0602192	A	LA	CPRS/LGRU
Long		RU0602195	A	LA	CPRS/NWBT//KA TY/3/CCDR
Long		RU0603075	B	Intro- INDICA	RONDO
Long		RU0603166	B	Intro- INDICA	4484-1665
Medium		RU0603187	B	Intro- INDICA	TESANAI 2
Long		RU0604016	A	MS	TBNT/LA110//LMNT/3/TBNT
Long		RU0604035	A	MS	RSMT/KATY
Long		RU0604083	A	MS	GFMT/RXMT//IR36
Long		RU0604100	A	MS	IR36/8603006
Long		RU0604114	A	MS	8904186s/8803012
Long		RU0604122	A	MS	TBNT/LA110//LMNT/TBNT
Long		RU0604154	A	MS	NWBT/C4-63
Long		RU0604156	A	MS	8902031/NWBT
Long		RU0604157	A	MS	NWBT/C4-63
Long		RU0604186	A	MS	MBLE//82CAY21/LMNT
Long		RU0604191	A	MS	LMNT//TBNT/LA110
Long		RU0604193	A	MS	8303116/LMNT//NWBT
Long		RU0604194	A	MS	RSMT/KATY
Long		RU0604196	A	MS	CPRS/3/L201//TBNT/BLMT
Long		RU0604198	A	MS	RSMT//RXMT/IR36
Long		RU9903092	A	TX	PRESIDIO
Long		RXAR	B	AR	REXARK
Long		RXMT	A	TX	REXMONT
Medium		SBRO	B	TX	SUPREME BLUE ROSE
Long		SKBT	A	TX	SKYBONNET
Long		SNBT	A	LA	SUNBONNET
Long		SNPG	A	Intro-TRJ	SINAMPAGA SELECT
Long		STBN	A	AR	STARBONNET
Medium	state corrected	STRN	A	LA	SATURN
Long		TBNT	A	AR	TEBONNET
Long		TDCN	A	Intro-INDICA	TADUCAN
Medium		TIKU	B	Intro-TEJ	TAINAN IKU 487
Long		TN-1	B	Intro- INDICA	TAICHUNG NATIVE 1
Long		TOR2	A	LA	TORO-2
Long		TORO	A	LA	TORO
Medium		TQNG	B	Intro- INDICA	TEQING
Long		TXMT	A	TX	TEXMONT
Long		VGLD	A	AR	VEGOLD
Medium		VSTA	B	LA	VISTA
Long		WC-6	B	Intro-TEJ	WC 6
Medium		ZNTH	B	Intro-Admix	ZENITH

## Sheet: Sheet1
grain shape		comments		ID	kmeans_group	State or Introduction	VARIETY.CROSS	id
long			1	A301	1	CA	A-301	A301
Long			2	ADAR	1	AR	ADAIR	ADAR
long			3	ALAN	1	AR	ALAN	ALAN
Medium			4	AROS	2	AR	ARKROSE	AROS
long			5	BB50	1	TX	BLUEBONNET 50	BB50
long			6	BBLE	1	TX	BLUEBELLE	BBLE
long			7	BBNT	1	TX	BLUEBONNET	BBNT
			8	BDKK	2	Intro-INDICA	BADKALAMAKATI	BDKK
long			9	BLMT	1	TX	BELLEMONT	BLMT
long			10	BLPT	1	TX	BELLE PATNA	BLPT
long			11	BN73	1	AR	BONNET 73	BN73
Medium			12	BNGL	2	LA	BENGAL	BNGL
long			13	BOND	1	AR	BOND	BOND
long			14	BRAZ	2	TX	BRAZOS	BRAZ
Medium			15	BROS	2	Intro-ADMIX	BLUE ROSE	BROS
short			16	C101	2	CA	CALMOCHI-101Â	C101
short			17	C201	2	CA	CALMOCHI-201Â	C201
short			18	C202	2	CA	CALMOCHI-202Â	C202
Medium			19	CA40	2	CA	CALADY 40Â	CA40
Medium			20	CALY	2	CA	CALADYÂ	CALY
Medium			21	CAM5	2	CA	M5Â	CAM5
Medium			22	CAM7	2	CA	M7Â	CAM7
Medium			23	CAM9	2	CA	M9Â	CAM9
short			24	CAS6	2	CA	S6Â	CAS6
long			25	CGRSEL	2	Intro-TRJ	CAROLINA GOLD SELECT	CGRSEL
Medium			26	CHNA	2	Intro-TEJ	CHINESE	CHNA
Medium			27	COLU	2	CA	COLUSA	COLU
long			28	CP31	1	TX	CENTURY PATNA 231	CP31
long			29	CPRS	1	LA	CYPRESS	CPRS
Medium			30	CR76	2	CA	CALROSE 76	CR76
Medium			31	CR76	2	CA	CALROSE 76	CR76
Medium			32	CROS	2	CA	CALROSE	CROS
short			33	CSS4	2	CA	CS-S4	CSS4
long			34	CYBT	1	AR	CYBONNET	CYBT
long			35	CYBT	1	AR	CYBONNET	CYBT
long			36	DAWN	1	TX	DAWN	DAWN
			37	DGWG	2	Intro- INDICA	DEE GEO WOO GEN	DGWG
long			38	DLLA	1	LA	DELLA	DLLA
long			39	DLRS	1	LA	DELLROSE	DLRS
long			40	DREW	1	AR	DREW	DREW
long			41	DXBL	1	TX	DIXIEBELLE	DXBL
Medium			42	EARL	2	LA	EARL	EARL
long			43	EDTH	2	LA	EDITH	EDTH
Medium			44	EYWB	2	Intro-TEJ	EARLY WATARIBUNE	EYWB
long			45	FRTA	2	Intro-TRJ	FORTUNA	FRTA
long			46	GFMT	1	TX	GULFMONT	GFMT
long			47	GROS	2	TX	GULFROSE	GROS
long			48	HLSL	1	TX	HILL LONG GRAIN	HLSL
long			49	HNDS	2	Intro-TRJ	HONDURAS	HNDS
long			50	IMBB	1	TX	IMPROVED BLUEBONNET	IMBB
Medium			51	IMBR	2	Intro-ADMIX	IMPROVED BLUE ROSE	IMBR
long			52	JCTO	1	TX	JACINTO	JCTO
long			53	JEFF	1	TX	JEFFERSON	JEFF
long			54	JEFF	1	TX	JEFFERSON	JEFF
long			55	JKSN	1	MS	JACKSON	JKSN
long			56	JODN	1	LA	JODON	JODN
			57	K65	2	Intro-ADMIX	K-65	K65
long			58	KATY	1	AR	KA TY	KATY
long			59	KATY	1	AR	KA TY	KATY
long			60	KBNT	1	AR	KAYBONNET	KBNT
Medium			61	KOSH	2	Intro-TEJ	KOSHIHIKARI	KOSH
			62	L010	1	LA	71CR-5038	L010
Medium			63	L110	2	LA	LA110	L110
long			64	L201	1	CA	L-201	L201
long			65	L205	1	CA	L-205	L205
Medium			66	LACR	2	LA	LACROSSE	LACR
long			67	LBLE	1	TX	LABELLE	LBLE
long			68	LBNT	1	TX	LEBONNET	LBNT
long			69	LCSN	1	LA	LACASSINE	LCSN
long			70	LCSN	1	LA	LACASSINE	LCSN
long			71	LDYW	2	LA	LADY WRIGHT	LDYW
long			72	LEAH	1	LA	LEAH	LEAH
long			73	LGRU	1	AR	LAGRUE	LGRU
long			74	LGRU	1	AR	LAGRUE	LGRU
long			75	LMNT	1	TX	LEMONT	LMNT
Medium			76	LTSL	2	Intro-TEJ	LATISAIL	LTSL
Medium			77	M102	2	CA	M-102	M102
Medium			78	M201	2	CA	M-201	M201
Medium			79	M204	2	CA	M-204	M204
Medium			80	M301	2	CA	M-301	M301
Medium			81	M401	2	CA	M-401	M401
Medium			82	MARS	2	AR	MARS	MARS
long			83	MBLE	1	TX	MAYBELLE	MBLE
long			84	MDSN	1	TX	MADISON	MDSN
Medium			85	MERC	2	LA	MERCURY	MERC
Long			86	MILI	1	AR	MILLIE	MILI
Medium			87	NATO	2	LA	NATO	NATO
long			88	NIRA	1	Intro- INDICA	NIRA	NIRA
Medium			89	NPPB	2	Intro-TEJ	NIPPON BARE	NPPB
Medium			90	NROS	2	AR	NORTHROSE	NROS
Medium			91	NTAI	2	AR	NORTAI	NTAI
Medium			92	NV66	2	AR	NOVA66	NV66
long			93	NWBT	1	AR	NEWBONNET	NWBT
long			94	NWRX	1	TX	NEWREX	NWRX
Medium			95	ORIN	2	AR	ORION	ORIN
Medium			96	PCOS	2	TX	PECOS	PCOS
			97	PLMR	2	MS	PALMYRA	PLMR
			98	PRLD	2	AR	PRELUDE	PRLD
Medium			99	RICO	2	TX	RICO 1	RICO
Medium			100	RKRO	1	AR	REXARK ROGUE	RKRO
long			101	RSMT	1	TX	ROSEMONT	RSMT
long			102	RU0002140	1	LA	JSMN/DLLA	RU0002140
long			103	RU0003178	1	TX	(CPRS/PELDE)/JEFF	RU0003178
long			104	RU0101099	1	AR	RU8201176/4/LBNT/STBN//NWBT/3/MILL	RU0101099
long			105	RU0101105	1	AR	LGRU//LMNT/RA73/3/LGRU/4/LGRU	RU0101105
long			106	RU0103089	1	TX	JEFF/CCDR	RU0103089
long			107	RU0103101	1	TX	(CPRS/PELDE)/JEFF	RU0103101
long			108	RU0103104	1	TX	Texmont/TeQing	RU0103104
long			109	RU0103116	1	TX	(VSTA/LBNT//RSMT)TX4086/(RXMT/IR48// RSMT)	RU0103116
long			110	RU0103123	1	TX	SABINE	RU0103123
long			111	RU0103123	1	TX	SABINE	RU0103123
long			112	RU0103153	1	TX	LMNT/QIXIOUZHAN(BF5-143-1)	RU0103153
long			113	RU0103184	1	TX	DELTABELLE	RU0103184
long			114	RU0103190	1	TX	LMNT/QIXIOUZHAN (BF4-274)	RU0103190
long			115	RU0201133	1	AR	941009	RU0201133
long			116	RU0201139	2	Intro- INDICA	4582	RU0201139
long		name corrected	117	RU0201142	2	Intro- INDICA	4484	RU0201142
long			118	RU0202002	1	LA	9502008/3/CPRS//82CAY21/TBNT	RU0202002
long			119	RU0202091	2	LA	9865216DH2	RU0202091
long			120	RU0202192	1	LA	DREW/3/CPRS//82CAY21/TBNT	RU0202192
long			121	RU0202195	1	LA	NWBT/KA TY//9902207X2	RU0202195
long			122	RU0203029	1	TX	RU8303116/LMNT)RU9103049/KBNT	RU0203029
long			123	RU0203032	1	TX	JEFF/(VSTA/LBNT//L201/3/SKBT)RU9404077	RU0203032
long			124	RU0301041	1	AR	LMNT//82CAY21/CICA8/3/DLMT/4/BASMATI-(120)/BOND//BSMT122	RU0301041
long			125	RU0301044	1	AR	LBNT/9902//NWBT/3/KATY/NWBT/4/LGRU	RU0301044
long			126	RU0301047	1	AR	KBNT/CPRS	RU0301047
long			127	RU0301050	1	AR	LBNT/9902//NWBT/3/KATY/NWBT/4/DREW	RU0301050
long			128	RU0301061	1	AR	LBNT/9902//NWBT/3/KATY/NWBT/4/LGRU	RU0301061
long			129	RU0301081	1	AR	NWBT/3/LBNT/9902//LBLE/4/DREW	RU0301081
long			130	RU0301093	1	AR	LBNT/9902/3/DAWN/9695//STBN/4/LGRU/5/WLLS	RU0301093
long			131	RU0301096	1	AR	NWBT/3/LBNT/9902//LBLE/4/DREW	RU0301096
Medium			132	RU0301099	1	AR	JEFF/ADAR	RU0301099
long			133	RU0301105	1	AR	RU9201176/3/KATY//TBNT/NWRX	RU0301105
Long			134	RU0301121	1	AR	L201//TBNT/BLMT/3/JDON	RU0301121
long			135	RU0301161	1	AR	NWBT/3/LBNT/9902//LBLE/4/DREW	RU0301161
long			136	RU0301176	1	AR	NWBT/3/LBNT/9902//LBLE/4/LGRU	RU0301176
long			137	RU0301188	1	AR	961237	RU0301188
long			138	RU0302005	1	LA	TACAURI/3/CPRS//82CAY21/TBNT	RU0302005
long			139	RU0302094	1	LA	9502008-A/DREW	RU0302094
long			140	RU0302143	1	LA	MBLE//TQNG/MBLE (MCR02YT-1534)	RU0302143
long			141	RU0303129	1	TX	(CPRS/PANDA)/JEFF*2	RU0303129
long			142	RU0303135	1	TX	(CPRS/PANDA)/JEFF*2	RU0303135
long			143	RU0303163	1	TX	(RU8303116/LMNT)RU9103049/KBNT	RU0303163
long			144	RU0303169	1	TX	(PCOS/RU8703196//GFMT)RU9503150/RXMT/IR48//RSMT	RU0303169
long			145	RU0304077	1	MS	V817/SKBT	RU0304077
long			146	RU0304122	1	MS	8804032/DLLA	RU0304122
long			147	RU0304157	1	MS	8904186S919/8903052	RU0304157
long			148	RU0304194	1	MS	IR36/8603006	RU0304194
long			149	RU0304198	1	MS	9002065/MILLIE	RU0304198
Medium			150	RU0401084	2	AR	BRAZ/TBNT/3/164986-4/NV66//NTAI/4/BNGL/5/BNGL/RICO	RU0401084
long			151	RU0401087	1	AR	NWBT/3/LBNT/9902//LBLE/4/LGRU	RU0401087
long			152	RU0401090	1	AR	NWBT/3/LBNT/9902//LBLE/4/CPRS	RU0401090
long			153	RU0401093	1	AR	LMNT//82CAY21/CICA8/3/MARS/TBNT/4/LGRU	RU0401093
long			154	RU0401096	1	AR	LGRU//LMNT/RA73/3/LGRU/4/LGRU/5/LGRU	RU0401096
long			155	RU0401102	1	AR	LGRU//LMNT/RA73/3/LGRU/4/WLLS	RU0401102
long			156	RU0401105	1	AR	KATY/STBN//9101001/5/LGRU//LMNT/RA73/3/LGRU/4/LGRU	RU0401105
long			157	RU0401111	1	AR	LBNT/9902/3/DAWN/9695//STBN/4/LGRU/5/DREW	RU0401111
long			158	RU0401130	1	AR	CPRS//NWBT/KATY	RU0401130
long			159	RU0401145	1	AR	L201//TBNT/BLMT/3/CPRS	RU0401145
long			160	RU0401148	1	AR	NWBT/3/LBNT/9902//LBLE/4/NWBT/KATY	RU0401148
long			161	RU0401164	1	AR	LBNT/9902/3/DAWN/9695//STBN/4/LGRU/5/WLLS	RU0401164
long			162	RU0401167	1	AR	NWBT/3/LBNT/9902//LBLE/4/DREW	RU0401167
long			163	RU0401170	1	AR	INKY RICE CROSS 961217	RU0401170
long			164	RU0401173	1	AR	V6DW/STTD//L201/3/VSTA/NTAI//LMNT/4/NWBT/KATY	RU0401173
long			165	RU0401176	1	AR	LGRU-2/DREW	RU0401176
long			166	RU0401179	1	AR	KBNT LPA1-1/BBLE	RU0401179
long			167	RU0401185	1	AR	LGRU//LMNT/RA73/3/LGRU/4/LGRU/5/LGRU	RU0401185
long			168	RU0401188	1	AR	RNS3/5/IR36M4/4/L201/3/TTEP/IR-8/UNKN/6/BNGL	RU0401188
Medium			169	RU0402011	2	LA	61764DH3	RU0402011
long			170	RU0402022	1	LA	9502008/3/MBLE//LMNT/20001-5	RU0402022
long			171	RU0402042	1	LA	AC110DH2/AC108DH2	RU0402042
long			172	RU0402051	1	LA	DREW/AC167DH1	RU0402051
long			173	RU0402062	1	LA	0043752/0047277	RU0402062
long			174	RU0402068	1	LA	9502008-A/DREW	RU0402068
long			175	RU0402085	1	LA	0043676/AC105DH3	RU0402085
long			176	RU0402088	1	LA	AC111DH3/AC468DH2	RU0402088
long		state corrected	177	RU0402091	1	LA	9863910DH2/AR 1053	RU0402091
long			178	RU0402094	1	LA	9502008/3/CPRS//82CAY21/TBNT	RU0402094
long			179	RU0402097	1	LA	9502008-A//AR 1188/CCDRÂ	RU0402097
long			180	RU0402103	1	LA	9502208//KATY/902207X2Â	RU0402103
long			181	RU0402106	1	LA	CPRS//20001-5/LMNT/3/KBNT//KATY/CPRSÂ	RU0402106
long			182	RU0402109	1	LA	LGRU/WELLSÂ	RU0402109
long			183	RU0402112	1	LA	9502008/AR 1121Â	RU0402112
long			184	RU0402115	1	LA	KATY/CPRS//NWBT/â€¦/3/CPRS/KBNTÂ	RU0402115
long			185	RU0402128	1	LA	0043752/0047277Â	RU0402128
long			186	RU0402131	1	LA	JSMN/DLLA//CPRS/KDMÂ	RU0402131
long			187	RU0402149	1	LA	AC101DH2/AC102DH2Â	RU0402149
long			188	RU0402152	1	LA	YD-4/RSMTÂ	RU0402152
long		name corrected	189	RU0402155	1	LA	CPRS//CPRS/TQNG	RU0402155
long			190	RU0402168	1	LA	CH1/3/CPRS//82CAY21/TBNTÂ	RU0402168
long			191	RU0402171	1	LA	CPRS/KBNTÂ	RU0402171
long			192	RU0402174	1	LA	CH1/3/CPRS//82CAY21/TBNT	RU0402174
long			193	RU0402177	1	LA	CPRS/KBNTÂ	RU0402177
long			194	RU0402180	1	LA	CPRS/9502008-A	RU0402180
long			195	RU0402189	1	LA	CPRS//82CAY21/TBNT/3/AR 1179	RU0402189
long			196	RU0402192	1	LA	CPRS/KBNT//9502008Â	RU0402192
long			197	RU0402195	1	LA	902207X2/LNWBT/KATY/3/CPRS/KBNTÂ	RU0402195
long			198	RU0403012	1	TX	(CPRS/PANDA)/JEFF*2Â	RU0403012
long			199	RU0403043	1	TX	((NWBT/RU8303181)RSMT)TX7129/JEFFÂ	RU0403043
long			200	RU0403046	1	TX	CCDR/TX8138(PCOS/LMNT//GFMT)	RU0403046
long			201	RU0403069	1	TX	PSCL/JEFFÂ	RU0403069
long			202	RU0403072	1	TX	((NWBT/RU8303181)/RSMT)TX7129/JEFFÂ	RU0403072
long			203	RU0403078	1	TX	PSCL/JEFFÂ	RU0403078
long			204	RU0403086	1	TX	(CPRS/PANDA)/JEFF*2Â	RU0403086
long			205	RU0403089	1	TX	(CPRS/PANDA)/JEFF*2	RU0403089
long			206	RU0403092	1	TX	((NWBT/RU8303181)RSMT)TX7129/JEFF	RU0403092
long			207	RU0403095	1	TX	PSCL/JEFF	RU0403095
long			208	RU0403098	1	TX	((NWBT/RU8303181)RSMT)TX7129/JEFF	RU0403098
long	x	no indica	209	RU0403104	1	TX	(GFMT*2/TQNG)TX4110/CCDR	RU0403104
long			210	RU0403107	1	TX	((NWBT/RU8303181)RSMT)TX7129/JEFF	RU0403107
long			211	RU0403110	1	TX	(CPRS/PANDA)/JEFF*2	RU0403110
long			212	RU0403113	1	TX	((NWBT/RU8303181)RSMT)TX7129/JEFF	RU0403113
long			213	RU0403123	1	TX	((NWBT/RU8303181)RSMT)TX7129/JEFF	RU0403123
long			214	RU0403126	1	TX	(CPRS/PANDA)/JEFF*2	RU0403126
long			215	RU0403132	1	TX	((NWBT/RU8303181)/RSMT))TX7129/JEFF	RU0403132
long			216	RU0403138	1	TX	((NWBT/RU8303181)RSMT)TX7129/JEFF	RU0403138
long			217	RU0403141	1	TX	((NWBT/RU8303181)RSMT)TX7129/JEFF	RU0403141
long			218	RU0403147	1	TX	((NWBT/RU8303181)RSMT)TX7129/JEFF	RU0403147
long			219	RU0403150	1	TX	((VSTA/LBNT//RSMT)/LBLE)TX7035/PSCL	RU0403150
long			220	RU0403166	1	TX	Kaybonnet/Zhongyouzao3	RU0403166
long			221	RU0403169	1	TX	PSCL/MDSN	RU0403169
long			222	RU0403175	1	TX	((NWBT/RU8303181)RSMT)TX7129/JEFF	RU0403175
long			223	RU0403178	1	TX	PSCL/JEFF	RU0403178
long			224	RU0403181	1	TX	(CPRS/PANDA)/JEFF*2	RU0403181
long			225	RU0403184	1	TX	PSCL/JEFF	RU0403184
long			226	RU0403187	1	LA	CCDR/(GFMT*2/TQNG)TX4153	RU0403187
long			227	RU0403190	1	TX	((NWBT/RU8303181)/RSMT)TX7144/JEFF	RU0403190
long			228	RU0404014	1	MS	TBNT/LA110//LMNT	RU0404014
long			229	RU0404016	1	MS	CPRS/JKSN	RU0404016
long			230	RU0404033	1	MS	CPRS/3/L201//TBNT/BLMT	RU0404033
long			231	RU0404053	1	MS	CPRS/3/(L201)//TBNT/BLMT	RU0404053
long			232	RU0404054	1	MS	89041865919/NWBT	RU0404054
long			233	RU0404074	2	MS	8904865S919/NWBT	RU0404074
long			234	RU0404083	1	MS	8804032/KATY	RU0404083
long			235	RU0404100	1	MS	TBNT/LA110//LMNT/3/TBNT	RU0404100
long			236	RU0404114	1	MS	8303116/LMNT//NWBT	RU0404114
long			237	RU0404122	1	MS	LCSN//NWBT/KATY	RU0404122
long			238	RU0404154	1	MS	8603006/3/MARS/NWRX//TBNT	RU0404154
long			239	RU0404156	1	MS	8403113/GCHW	RU0404156
long			240	RU0404157	1	MS	8603006/3/MARS/NWRX//TBNT	RU0404157
long			241	RU0404186	1	MS	8603006/3/MARS/NWRX//TBNT	RU0404186
long			242	RU0404193	1	MS	8804032/KATY	RU0404193
long			243	RU0404194	1	MS	8603006/3/MARS/NWRX//TBNT	RU0404194
long			244	RU0404196	1	MS	RSMT/KATY	RU0404196
long			245	RU0404197	1	MS	RXMT//MARS/TBNT	RU0404197
long			246	RU0404198	1	MS	CPRS/4/KCAI/LEAH//LEAH/3/8403113	RU0404198
long			247	RU0501081	1	AR	19991562	RU0501081
long			248	RU0501084	1	AR	DREW/UA99-52Â	RU0501084
long			249	RU0501087	1	AR	WLLS/ZHE733	RU0501087
long			250	RU0501090	1	AR	91642//KATY/NWBT/5/RU9201176/4/KATY/NWBT/3/LBNT/STBN//NWBT	RU0501090
Long			251	RU0501093	1	AR	LBNT/9902/3/DAWN/9695//STBN/4/LGRU/5/CCDR	RU0501093
long			252	RU0501096	1	AR	L201/7402003//KATY/NWBT/3/LGRU	RU0501096
long			253	RU0501099	1	AR	WLLS/PI 584698//ZHE 733	RU0501099
long			254	RU0501102	1	AR	LGRU2/DREW	RU0501102
long			255	RU0501105	1	AR	9101001/86179/6/RNS3/5/IR36M4/4/L201/3/TTEP/IR-8//UNKN	RU0501105
long			256	RU0501108	1	AR	DREW/PI 560243	RU0501108
long			257	RU0501111	1	AR	LBNT/9902/3/DAWN/9695//STBN/4/LGRU/5/WLLS	RU0501111
long			258	RU0501124	1	AR	CPRS/RU9201176//WLLS	RU0501124
long			259	RU0501130	1	AR	DREW/UA99-52	RU0501130
long			260	RU0501139	2	Intro- INDICA	SHUFENG 121-1655	RU0501139
long			261	RU0501142	1	AR	BASMATI-370/KATY/4/VSNTLM//L201/9NRZ/3/KATY/5/WLLS	RU0501142
long			262	RU0501145	2	AR	PI 584720/ZHE 733	RU0501145
long			263	RU0501161	1	AR	DLMT//KATY/NWBT/4/NWBT/3/LBNT/9902//LBLE	RU0501161
long			264	RU0501167	1	AR	NWBT/3/LBNT/9902//LBLE/4/DREW	RU0501167
long			265	RU0501170	1	AR	NWBT/3/LBNT/9902//LBLE/4/LGRU	RU0501170
long			266	RU0501173	1	AR	LBNT/9902/3/DAWN/9695//STBN/4/LGRU/5/WLLS	RU0501173
long			267	RU0501176	1	AR	LBNT/9902/3/DAWN/9695//STBN/4/LGRU/5/WLLS	RU0501176
long			268	RU0501185	2	AR	INDICA 12	RU0501185
long			269	RU0501188	1	AR	INDICA 13	RU0501188
long			270	RU0502022	1	LA	CPRS/KBNT//9502008-A	RU0502022
long			271	RU0502034	1	LA	CCDR/JEFF	RU0502034
long			272	RU0502048	1	LA	CCDR/4/CPRS/3/MBLE//LMNT/â€¦	RU0502048
long			273	RU0502068	1	LA	CCDR/JEFF	RU0502068
long			274	RU0502085	1	LA	0047272/0046181	RU0502085
long			275	RU0502088	1	LA	AC125DH2/AC4311DH2	RU0502088
long		name corrected	276	RU0502091	1	LA	AC110DH3/0043752	RU0502091
long			277	RU0502094	1	LA	CCDR/9770532DH2	RU0502094
long			278	RU0502097	1	LA	9502008-A//AR 1142/MBLE	RU0502097
long			279	RU0502103	1	LA	9502008-A//AR 1142/MBLE	RU0502103
long			280	RU0502106	1	LA	9502008-A/DREW	RU0502106
long			281	RU0502109	1	LA	CPRS/LGRU//LGRU	RU0502109
long			282	RU0502112	1	LA	TACAURI//KBNT/LCSN	RU0502112
long			283	RU0502115	1	LA	DREW/CCDR	RU0502115
long			284	RU0502128	1	LA	AC425DH2/AC636DH1	RU0502128
long			285	RU0502149	1	LA	CCDR/9770532DH2	RU0502149
long			286	RU0502155	1	LA	MCR03-007	RU0502155
long			287	RU0502162	1	LA	MCR03-2771	RU0502162
long			288	RU0502165	1	LA	CCDR//LGRU/LCSN	RU0502165
long			289	RU0502168	1	LA	LGRU/LCSN	RU0502168
long			290	RU0502171	1	LA	CCDR/4/CPRS/3/MBLE//LMNT...	RU0502171
long			291	RU0502174	1	LA	KATY/CPRS//JKSN/3/AR 1188/CCDR	RU0502174
long			292	RU0502177	1	LA	L202/Leah//Toro/3/IR67016	RU0502177
long			293	RU0502180	1	LA	JSMN/DLLA//DLLA-726	RU0502180
long			294	RU0502192	1	LA	CPRS/KBNT//9502008	RU0502192
long			295	RU0502195	1	LA	9502008/CPRS//9502008/LGRU	RU0502195
long			296	RU0503003	1	TX	((NWBT/RU8303181)/RSMT))TX7129/CCDR	RU0503003
long			297	RU0503006	1	TX	((NWBT/RU8303181)/RSMT))TX7129/CCDR	RU0503006
long			298	RU0503006	1	TX	((NWBT/RU8303181)/RSMT))TX7129/CCDR	RU0503006
long			299	RU0503009	1	TX	((NWBT/RU8303181)/RSMT))TX7129/CCDR	RU0503009
long			300	RU0503012	1	TX	((NWBT/RU8303181)/RSMT))TX7129/CCDR	RU0503012
long			301	RU0503046	1	TX	(RSMT/RU8703196//TQNG)TX7063/CCDR	RU0503046
long			302	RU0503049	1	TX	((NWBT/RU8303181)/RSMT))TX7129/CCDR	RU0503049
long			303	RU0503066	1	TX	((NWBT/RU8303181)/RSMT))TX7144/JEFF	RU0503066
long			304	RU0503069	1	TX	(RSMT/RU8703196//TQNG)TX7063/CCDR	RU0503069
long			305	RU0503072	1	TX	JEFF/((NWBT/RU8303181)/RSMT))TX7147	RU0503072
long			306	RU0503075	2	TX	JEFF/((NWBT/RU8303181)/RSMT))TX7147	RU0503075
long			307	RU0503089	1	TX	((NWBT/RU8303181)/RSMT))TX7129/CCDR	RU0503089
long			308	RU0503092	1	TX	((NWBT/RU8303181)/RSMT))TX7129/CCDR	RU0503092
long		name corrected	309	RU0503095	1	TX	(CPRS/(KATY//GFMT/PCOS))/((CPRS/PELDE)/JEFF))	RU0503095
long			310	RU0503098	1	TX	((NWBT/RU8303181)/GFMT))TX7181/CCDR	RU0503098
long		name corrected	311	RU0503104	1	TX	(CPRS/92:1021(KATY//GFMT/PCOS))/((CPRS/PELDE)/JEFF))	RU0503104
long			312	RU0503107	2	TX	(GFMT/RU8703196)TX6141/CCDR	RU0503107
long		name corrected	313	RU0503110	1	TX	(CPRS/92:1021(KATY//GFMT/PCOS))/((CPRS/PELDE)/JEFF))	RU0503110
long		name corrected	314	RU0503113	1	TX	(CPRS/92:1021(KATY//GFMT/PCOS))/((CPRS/PELDE)/JEFF))	RU0503113
long			315	RU0503116	1	TX	MDSN/((NWBT/RU8303181)/RSMT))TX7129	RU0503116
long			316	RU0503123	1	TX	((NWBT/RU8303181)/RSMT))TX7144/JEFF	RU0503123
long			317	RU0503126	1	TX	((NWBT/RU8303181)/RSMT))TX7144/JEFF	RU0503126
long			318	RU0503135	1	TX	MDSN/((NWBT/RU8303181)/RSMT))TX7129	RU0503135
long			319	RU0503138	1	TX	MDSN/((NWBT/RU8303181)/RSMT))TX7129	RU0503138
long		name corrected	320	RU0503141	1	TX	(CPRS/92:1021(KATY//GFMT/PCOS))/((CPRS/PELDE)/JEFF))	RU0503141
long		name corrected	321	RU0503144	1	TX	(CPRS/92:1021(KATY//GFMT/PCOS))/((CPRS/PELDE)/JEFF))	RU0503144
long			322	RU0503147	1	TX	MDSN/((NWBT/RU8303181)/RSMT))TX7129	RU0503147
long			323	RU0503150	1	TX	((NWBT/RU8303181)/GFMT))TX7181/CCDR	RU0503150
long		name corrected	324	RU0503153	1	TX	(CPRS/92:1021(KATY//GFMT/PCOS))/((CPRS/PELDE)/JEFF))	RU0503153
long			325	RU0503163	1	TX	((NWBT/RU8303181)/GFMT))TX7181/CCDR	RU0503163
long		name corrected	326	RU0503166	1	TX	(CPRS/92:1021(KATY//GFMT/PCOS))/((CPRS/PELDE)/JEFF))	RU0503166
long	x	no indica	327	RU0503169	1	TX	((NWBT/RU8303181)/GFMT))TX7181/CCDR	RU0503169
long			328	RU0503175	1	TX	(GFMT/RU8703196)TX6141/CCDR	RU0503175
long			329	RU0503178	1	TX	(GFMT/RU8703196)TX6141/CCDR	RU0503178
long			330	RU0503181	1	TX	(GFMT/RU8703196)TX6141/CCDR	RU0503181
long			331	RU0503184	1	TX	((NWBT/RU8303181)/GFMT))TX7181/CCDR	RU0503184
long		name corrected	332	RU0503187	1	TX	(CPRS/92:1021(KATY//GFMT/PCOS))/((CPRS/PELDE)/JEFF))	RU0503187
long			333	RU0503190	1	TX	((NWBT/RU8303181)/GFMT))TX7181/CCDR	RU0503190
long			334	RU0504073	1	MS	CPRS/3/L201//TBNT/BLMT	RU0504073
long			335	RU0504074	1	MS	8804032/KATY	RU0504074
long			336	RU0504077	1	MS	VSTA/LBNT//L201/3/SKBT	RU0504077
long			337	RU0504083	1	MS	CPRS/JKSN	RU0504083
long			338	RU0504100	1	MS	CPRS/JKSN	RU0504100
long			339	RU0504114	1	MS	82CAY21/LMNT/3/L201//TBNT/BLMT	RU0504114
long			340	RU0504122	1	MS	CPRS/3/L201//TBNT/BLMT	RU0504122
long			341	RU0504154	1	MS	VSTA/LBNT//L201/3/SKBT	RU0504154
long			342	RU0504156	1	MS	CPRS/3/L201//TBNT/BLMT	RU0504156
long			343	RU0504157	1	MS	CPRS/3/L201//TBNT/BLMT	RU0504157
long			344	RU0504186	1	MS	8603006/3/MARS/NWRX//TBNT	RU0504186
long			345	RU0504191	1	MS	8303006/3/MARS/NWRX/TBNT	RU0504191
long			346	RU0504193	1	MS	CPRS/3/L201//TBNT/BLMT	RU0504193
long			347	RU0504194	1	MS	A301/KATY	RU0504194
long			348	RU0504196	1	MS	CPRS/3/L201//TBNT/BLMT	RU0504196
long			349	RU0504197	1	MS	CPRS/3/L201//TBNT/BLMT	RU0504197
long			350	RU0504198	1	MS	RSMT/KATY	RU0504198
long		RU number corrected	351	RU0501133	1	AR	KATY/NWBT//L201/7402003/3/WLLS	RU0505133
long			352	RU0601004	1	AR	LBNT/9902/3/DAWN/9695//STBN/4/LGRU/5/CPRS	RU0601004
long			353	RU0601010	1	AR	DREW/UA99-52	RU0601010
long			354	RU0601013	1	AR	LBNT/9902/3/DAWN/9695//STBN/4/LGRU/5/WLLS	RU0601013
long			355	RU0601027	1	AR	DREW/UA99-52	RU0601027
long			356	RU0601030	1	AR	WLLS/UA99-52	RU0601030
long			357	RU0601044	1	AR	DREW/UA99-52	RU0601044
long			358	RU0601061	1	AR	RU9201176/3/NWBT/KATY//RA73/LMNT	RU0601061
long			359	RU0601087	1	AR	LBNT/9902/3/DAWN/9695//STBN/4/LGRU/5/WLLS	RU0601087
long			360	RU0601090	1	AR	LBNT/9902/3/DAWN/9695//STBN/4/LGRU/5/DREW	RU0601090
long			361	RU0601108	1	AR	LBNT/9902/3/DAWN/9695//STBN/4/LGRU/5/WLLS	RU0601108
long			362	RU0601127	1	AR	CPRS/RU9201176/5/VSNTLM//L201/9NRZ/3/KATY/4/VSNTLM//L201/	RU0601127
long			363	RU0601130	2	AR	WLLS/INIAP-12//ZHE 733	RU0601130
long			364	RU0601142	2	AR	LBNT/9902//NWBT/3/MILL/4/LGRU	RU0601142
long			365	RU0601148	1	AR	LGRU//LMNT/RA73/3/LGRU/4/LGRU/5/LGRU//KATY/STBN	RU0601148
long			366	RU0601161	1	AR	RNS3/RU9101001	RU0601161
long			367	RU0601170	1	AR	LBNT/9902/3/DAWN/9695//STBN/4/LGRU/5/LGRU/MILL	RU0601170
long			368	RU0601182	1	AR	LBNT/9902/3/DAWN/9695//STBN/4/DLLA/KATY/5/DREW	RU0601182
long			369	RU0601185	1	AR	RU9201176/4/LBNT/STBN//NWBT/3/MILL/5/WLLS	RU0601185
long			370	RU0602048	1	LA	DREW/3/KBNT//KATY/CPRS/4/WELLS	RU0602048
long			371	RU0602051	1	LA	CCDR/JEFF	RU0602051
long			372	RU0602082	1	LA	CCDR/JEFF	RU0602082
long			373	RU0602085	1	LA	CCDR/9502008-A	RU0602085
long			374	RU0602088	1	LA	9502008-A//AR 1188/CCDR	RU0602088
long			375	RU0602091	1	LA	9502008-A//AR 1188/CCDR	RU0602091
long			376	RU0602094	1	LA	9502008-A//AR 1188/CCDR	RU0602094
long			377	RU0602097	1	LA	9502008-A//AR 1188/CCDR	RU0602097
long			378	RU0602103	1	LA	KATY/CPRS//JKSN/3/AR 1188/CCDR	RU0602103
long			379	RU0602106	1	LA	CCDR/LGRU	RU0602106
long			380	RU0602109	1	LA	9901081/CCDR	RU0602109
long			381	RU0602112	1	LA	CCDR/4/NWBT/KATY/3/82CAY21/â€¦	RU0602112
long			382	RU0602115	1	LA	CPRS/KBNT//9502008-A	RU0602115
long			383	RU0602128	1	LA	CCDR/5/MARS/.../6/BNGL/â€¦	RU0602128
long			384	RU0602131	1	LA	CCDR/5/MARS/M201//MARS/3/MERC/â€¦	RU0602131
long			385	RU0602134	1	LA	CCDR/5/MARS/.../6/ORIN/.../7/CCDR/â€¦	RU0602134
long			386	RU0602137	1	LA	RU9602097/RU9602082/3/JSMN/â€¦	RU0602137
long			387	RU0602143	1	LA	05 SBYT 048	RU0602143
long			388	RU0602146	1	LA	CPRS/LGRU//97 KDM X2-5	RU0602146
long			389	RU0602149	1	LA	DLRS//AR 1142/LA 2031	RU0602149
long			390	RU0602177	1	LA	CPRS/LGRU//LGRU	RU0602177
long			391	RU0602180	1	LA	KATY/CPRS//JKSN/3/AR 1188/CCDR	RU0602180
long			392	RU0602183	1	LA	9502008-A//AR 1188/CCDR	RU0602183
long			393	RU0602189	1	LA	9502008/CPRS	RU0602189
long			394	RU0602192	1	LA	CPRS/LGRU	RU0602192
long			395	RU0602195	1	LA	CPRS/NWBT//KA TY/3/CCDR	RU0602195
long			396	RU0603075	2	Intro- INDICA	RONDO	RU0603075
long			397	RU0603166	2	Intro- INDICA	4484-1665	RU0603166
Medium			398	RU0603187	2	Intro- INDICA	TESANAI 2	RU0603187
long			399	RU0604016	1	MS	TBNT/LA110//LMNT/3/TBNT	RU0604016
long			400	RU0604035	1	MS	RSMT/KATY	RU0604035
long			401	RU0604083	1	MS	GFMT/RXMT//IR36	RU0604083
long			402	RU0604100	1	MS	IR36/8603006	RU0604100
long			403	RU0604114	1	MS	8904186s/8803012	RU0604114
long			404	RU0604122	1	MS	TBNT/LA110//LMNT/TBNT	RU0604122
long			405	RU0604154	1	MS	NWBT/C4-63	RU0604154
long			406	RU0604156	1	MS	8902031/NWBT	RU0604156
long			407	RU0604157	1	MS	NWBT/C4-63	RU0604157
long			408	RU0604186	1	MS	MBLE//82CAY21/LMNT	RU0604186
long			409	RU0604191	1	MS	LMNT//TBNT/LA110	RU0604191
long			410	RU0604193	1	MS	8303116/LMNT//NWBT	RU0604193
long			411	RU0604194	1	MS	RSMT/KATY	RU0604194
long			412	RU0604196	1	MS	CPRS/3/L201//TBNT/BLMT	RU0604196
long			413	RU0604198	1	MS	RSMT//RXMT/IR36	RU0604198
long			414	RU9903092	1	TX	PRESIDIO	RU9903092
Medium			415	RXAR	2	AR	REXARK	RXAR
long			416	RXMT	1	TX	REXMONT	RXMT
Medium			417	SBRO	2	TX	SUPREME BLUE ROSE	SBRO
long			418	SKBT	1	TX	SKYBONNET	SKBT
long			419	SNBT	1	LA	SUNBONNET	SNBT
			420	SNPG	1	Intro-TRJ	SINAMPAGA SELECT	SNPG
long			421	STBN	1	AR	STARBONNET	STBN
Medium			422	STRN	1	AR	SATURN	STRN
long			423	TBNT	1	AR	TEBONNET	TBNT
			424	TDCN	1	Intro-INDICA	TADUCAN	TDCN
Medium			425	TIKU	2	Intro-TEJ	TAINAN IKU 487	TIKU
long			426	TN-1	2	Intro- INDICA	TAICHUNG NATIVE 1	TN-1
long			427	TOR2	1	LA	TORO-2	TOR2
long			428	TORO	1	LA	TORO	TORO
Medium			429	TQNG	2	Intro- INDICA	TEQING	TQNG
long			430	TXMT	1	TX	TEXMONT	TXMT
			431	VGLD	1	AR	VEGOLD	VGLD
Medium			432	VSTA	2	LA	VISTA	VSTA
long			433	WC-6	2	Intro-TEJ	WC 6	WC-6
Medium			434	ZNTH	2	Intro-Admix	ZENITH	ZNTH
