# Supplementary material for: Multi‐environment evaluation and genomic prediction of agronomic traits in the southern US rice genepool
Source: Plant Genome. 2026 Mar 30;19(2):e70222. doi: 10.1002/tpg2.70222 (PMC13034092; doi:10.1002/tpg2.70222)
Supplement: Supplementary file 4 — Supplemental Material [file TPG2-19-e70222-s002.csv]

PC	eigenvalue	proportion cumulative
0	13.83357	0.14459	0.14459
1	10.13149	0.10589	0.25048
2	7.55777	0.07899	0.32948
3	5.09839	0.05329	0.38276
4	4.41026	0.0461	0.42886
5	3.08909	0.03229	0.46115
6	2.98311	0.03118	0.49233
7	2.38585	0.02494	0.51726
8	2.201	0.023	0.54027
9	1.75845	0.01838	0.55865
10	1.55434	0.01625	0.57489
11	1.46058	0.01527	0.59016
12	1.27667	0.01334	0.6035
13	1.2175	0.01273	0.61623
14	1.18104	0.01234	0.62857
15	1.01081	0.01056	0.63914
16	0.9855	0.0103	0.64944
17	0.95276	0.00996	0.6594
18	0.90983	0.00951	0.66891
19	0.84842	0.00887	0.67777
20	0.8262	0.00864	0.68641
21	0.75041	0.00784	0.69425
22	0.70385	0.00736	0.70161
23	0.6972	0.00729	0.7089
24	0.65249	0.00682	0.71572
25	0.62277	0.00651	0.72222
26	0.60581	0.00633	0.72856
27	0.59324	0.0062	0.73476
28	0.57312	0.00599	0.74075
29	0.56603	0.00592	0.74666
30	0.54178	0.00566	0.75233
31	0.52104	0.00545	0.75777
32	0.49943	0.00522	0.76299
33	0.49534	0.00518	0.76817
34	0.47489	0.00496	0.77313
35	0.45649	0.00477	0.7779
36	0.44939	0.0047	0.7826
37	0.42961	0.00449	0.78709
38	0.41844	0.00437	0.79146
39	0.40968	0.00428	0.79575
40	0.40319	0.00421	0.79996
41	0.39694	0.00415	0.80411
42	0.38246	0.004	0.80811
43	0.36946	0.00386	0.81197
44	0.36444	0.00381	0.81578
45	0.35353	0.0037	0.81947
46	0.3426	0.00358	0.82305
47	0.33321	0.00348	0.82654
48	0.32939	0.00344	0.82998
49	0.32252	0.00337	0.83335
50	0.31262	0.00327	0.83662
51	0.30875	0.00323	0.83984
52	0.29789	0.00311	0.84296
53	0.29253	0.00306	0.84602
54	0.28609	0.00299	0.84901
55	0.27256	0.00285	0.85185
56	0.27039	0.00283	0.85468
57	0.26267	0.00275	0.85743
58	0.25958	0.00271	0.86014
59	0.24905	0.0026	0.86274
60	0.24881	0.0026	0.86534
61	0.24065	0.00252	0.86786
62	0.23779	0.00249	0.87034
63	0.23328	0.00244	0.87278
64	0.22921	0.0024	0.87518
65	0.22355	0.00234	0.87751
66	0.21323	0.00223	0.87974
67	0.21074	0.0022	0.88195
68	0.20581	0.00215	0.8841
69	0.20469	0.00214	0.88624
70	0.20153	0.00211	0.88834
71	0.19905	0.00208	0.89042
72	0.19297	0.00202	0.89244
73	0.1905	0.00199	0.89443
74	0.18372	0.00192	0.89635
75	0.1804	0.00189	0.89824
76	0.17658	0.00185	0.90008
77	0.16999	0.00178	0.90186
78	0.16877	0.00176	0.90362
79	0.1662	0.00174	0.90536
80	0.16272	0.0017	0.90706
81	0.15961	0.00167	0.90873
82	0.15587	0.00163	0.91036
83	0.15229	0.00159	0.91195
84	0.14992	0.00157	0.91352
85	0.14891	0.00156	0.91507
86	0.14327	0.0015	0.91657
87	0.14198	0.00148	0.91805
88	0.14012	0.00146	0.91952
89	0.13286	0.00139	0.92091
90	0.13209	0.00138	0.92229
91	0.12823	0.00134	0.92363
92	0.12651	0.00132	0.92495
93	0.1251	0.00131	0.92626
94	0.12479	0.0013	0.92756
95	0.12251	0.00128	0.92884
96	0.11871	0.00124	0.93008
97	0.11732	0.00123	0.93131
98	0.11494	0.0012	0.93251
99	0.11192	0.00117	0.93368
100	0.11134	0.00116	0.93484
101	0.10981	0.00115	0.93599
102	0.10877	0.00114	0.93713
103	0.1059	0.00111	0.93824
104	0.10456	0.00109	0.93933
105	0.10201	0.00107	0.9404
106	0.10105	0.00106	0.94145
107	0.09911	0.00104	0.94249
108	0.0961	0.001	0.94349
109	0.09464	9.89E-04	0.94448
110	0.09315	9.74E-04	0.94545
111	0.09031	9.44E-04	0.9464
112	0.08877	9.28E-04	0.94733
113	0.08797	9.19E-04	0.94825
114	0.08737	9.13E-04	0.94916
115	0.08527	8.91E-04	0.95005
116	0.08435	8.82E-04	0.95093
117	0.08235	8.61E-04	0.95179
118	0.08058	8.42E-04	0.95263
119	0.07886	8.24E-04	0.95346
120	0.07712	8.06E-04	0.95427
121	0.07584	7.93E-04	0.95506
122	0.07557	7.90E-04	0.95585
123	0.07415	7.75E-04	0.95662
124	0.07296	7.63E-04	0.95739
125	0.07259	7.59E-04	0.95814
126	0.07144	7.47E-04	0.95889
127	0.06939	7.25E-04	0.95962
128	0.06811	7.12E-04	0.96033
129	0.06648	6.95E-04	0.96102
130	0.06592	6.89E-04	0.96171
131	0.06535	6.83E-04	0.96239
132	0.06401	6.69E-04	0.96306
133	0.0628	6.56E-04	0.96372
134	0.06129	6.41E-04	0.96436
135	0.06007	6.28E-04	0.96499
136	0.05968	6.24E-04	0.96561
137	0.05793	6.06E-04	0.96622
138	0.05585	5.84E-04	0.9668
139	0.05513	5.76E-04	0.96738
140	0.05412	5.66E-04	0.96794
141	0.05286	5.53E-04	0.9685
142	0.0525	5.49E-04	0.96904
143	0.05206	5.44E-04	0.96959
144	0.0507	5.30E-04	0.97012
145	0.0498	5.21E-04	0.97064
146	0.04919	5.14E-04	0.97115
147	0.04875	5.10E-04	0.97166
148	0.04817	5.03E-04	0.97217
149	0.04717	4.93E-04	0.97266
150	0.04679	4.89E-04	0.97315
151	0.04623	4.83E-04	0.97363
152	0.0456	4.77E-04	0.97411
153	0.04521	4.73E-04	0.97458
154	0.04325	4.52E-04	0.97503
155	0.04314	4.51E-04	0.97548
156	0.04201	4.39E-04	0.97592
157	0.04121	4.31E-04	0.97635
158	0.04064	4.25E-04	0.97678
159	0.04038	4.22E-04	0.9772
160	0.0397	4.15E-04	0.97762
161	0.03849	4.02E-04	0.97802
162	0.03792	3.96E-04	0.97841
163	0.03759	3.93E-04	0.97881
164	0.03734	3.90E-04	0.9792
165	0.03613	3.78E-04	0.97957
166	0.03584	3.75E-04	0.97995
167	0.03531	3.69E-04	0.98032
168	0.03502	3.66E-04	0.98068
169	0.03432	3.59E-04	0.98104
170	0.03311	3.46E-04	0.98139
171	0.03293	3.44E-04	0.98173
172	0.03213	3.36E-04	0.98207
173	0.0318	3.32E-04	0.9824
174	0.03119	3.26E-04	0.98273
175	0.03011	3.15E-04	0.98304
176	0.0299	3.12E-04	0.98335
177	0.02975	3.11E-04	0.98367
178	0.02898	3.03E-04	0.98397
179	0.0283	2.96E-04	0.98426
180	0.0274	2.86E-04	0.98455
181	0.02724	2.85E-04	0.98484
182	0.0269	2.81E-04	0.98512
183	0.02634	2.75E-04	0.98539
184	0.02579	2.70E-04	0.98566
185	0.0254	2.65E-04	0.98593
186	0.02497	2.61E-04	0.98619
187	0.02476	2.59E-04	0.98645
188	0.02435	2.54E-04	0.9867
189	0.02343	2.45E-04	0.98695
190	0.02282	2.38E-04	0.98718
191	0.0225	2.35E-04	0.98742
192	0.02244	2.35E-04	0.98765
193	0.02215	2.31E-04	0.98789
194	0.02194	2.29E-04	0.98812
195	0.02162	2.26E-04	0.98834
196	0.02096	2.19E-04	0.98856
197	0.0208	2.17E-04	0.98878
198	0.02053	2.15E-04	0.98899
199	0.02027	2.12E-04	0.9892
200	0.02004	2.10E-04	0.98941
201	0.01974	2.06E-04	0.98962
202	0.01938	2.03E-04	0.98982
203	0.01895	1.98E-04	0.99002
204	0.01874	1.96E-04	0.99022
205	0.01845	1.93E-04	0.99041
206	0.01811	1.89E-04	0.9906
207	0.01789	1.87E-04	0.99079
208	0.0176	1.84E-04	0.99097
209	0.01738	1.82E-04	0.99115
210	0.01703	1.78E-04	0.99133
211	0.01656	1.73E-04	0.9915
212	0.01636	1.71E-04	0.99167
213	0.01595	1.67E-04	0.99184
214	0.0158	1.65E-04	0.992
215	0.01561	1.63E-04	0.99217
216	0.01529	1.60E-04	0.99233
217	0.01515	1.58E-04	0.99249
218	0.01491	1.56E-04	0.99264
219	0.01455	1.52E-04	0.99279
220	0.01408	1.47E-04	0.99294
221	0.01373	1.44E-04	0.99309
222	0.01363	1.42E-04	0.99323
223	0.01341	1.40E-04	0.99337
224	0.01306	1.36E-04	0.9935
225	0.01291	1.35E-04	0.99364
226	0.01273	1.33E-04	0.99377
227	0.01249	1.31E-04	0.9939
228	0.01248	1.30E-04	0.99403
229	0.01222	1.28E-04	0.99416
230	0.01184	1.24E-04	0.99428
231	0.01164	1.22E-04	0.99441
232	0.01139	1.19E-04	0.99453
233	0.01117	1.17E-04	0.99464
234	0.01107	1.16E-04	0.99476
235	0.01078	1.13E-04	0.99487
236	0.01064	1.11E-04	0.99498
237	0.01051	1.10E-04	0.99509
238	0.01033	1.08E-04	0.9952
239	0.01016	1.06E-04	0.99531
240	0.00999	1.04E-04	0.99541
241	0.00972	1.02E-04	0.99551
242	0.00942	9.85E-05	0.99561
243	0.00936	9.78E-05	0.99571
244	0.00914	9.55E-05	0.9958
245	0.00884	9.24E-05	0.9959
246	0.00866	9.05E-05	0.99599
247	0.00856	8.95E-05	0.99608
248	0.00847	8.86E-05	0.99616
249	0.00837	8.75E-05	0.99625
250	0.00812	8.49E-05	0.99634
251	0.00807	8.43E-05	0.99642
252	0.00775	8.10E-05	0.9965
253	0.00754	7.88E-05	0.99658
254	0.00753	7.87E-05	0.99666
255	0.00735	7.68E-05	0.99674
256	0.00719	7.52E-05	0.99681
257	0.00708	7.41E-05	0.99689
258	0.00685	7.16E-05	0.99696
259	0.00668	6.98E-05	0.99703
260	0.00658	6.88E-05	0.9971
261	0.00653	6.82E-05	0.99716
262	0.00645	6.74E-05	0.99723
263	0.0064	6.69E-05	0.9973
264	0.00631	6.59E-05	0.99736
265	0.00618	6.46E-05	0.99743
266	0.00602	6.29E-05	0.99749
267	0.00582	6.08E-05	0.99755
268	0.00577	6.03E-05	0.99761
269	0.00571	5.97E-05	0.99767
270	0.00549	5.74E-05	0.99773
271	0.00538	5.62E-05	0.99779
272	0.00525	5.49E-05	0.99784
273	0.00516	5.39E-05	0.9979
274	0.00503	5.26E-05	0.99795
275	0.00498	5.21E-05	0.998
276	0.00479	5.01E-05	0.99805
277	0.00472	4.93E-05	0.9981
278	0.00461	4.82E-05	0.99815
279	0.00457	4.78E-05	0.9982
280	0.00436	4.56E-05	0.99824
281	0.0043	4.50E-05	0.99829
282	0.00419	4.38E-05	0.99833
283	0.00413	4.32E-05	0.99837
284	0.00407	4.25E-05	0.99842
285	0.00394	4.12E-05	0.99846
286	0.0039	4.07E-05	0.9985
287	0.00383	4.00E-05	0.99854
288	0.00369	3.86E-05	0.99858
289	0.00366	3.82E-05	0.99861
290	0.00359	3.75E-05	0.99865
291	0.00352	3.68E-05	0.99869
292	0.00336	3.51E-05	0.99872
293	0.0033	3.45E-05	0.99876
294	0.00329	3.44E-05	0.99879
295	0.00321	3.36E-05	0.99883
296	0.00316	3.30E-05	0.99886
297	0.00303	3.17E-05	0.99889
298	0.00295	3.08E-05	0.99892
299	0.00289	3.02E-05	0.99895
300	0.00287	3.00E-05	0.99898
301	0.00275	2.87E-05	0.99901
302	0.00272	2.84E-05	0.99904
303	0.00265	2.77E-05	0.99907
304	0.00257	2.69E-05	0.99909
305	0.00255	2.66E-05	0.99912
306	0.00248	2.59E-05	0.99915
307	0.00246	2.57E-05	0.99917
308	0.00232	2.42E-05	0.9992
309	0.00226	2.36E-05	0.99922
310	0.00222	2.32E-05	0.99924
311	0.00216	2.26E-05	0.99927
312	0.0021	2.20E-05	0.99929
313	0.00207	2.16E-05	0.99931
314	0.00205	2.15E-05	0.99933
315	0.00198	2.07E-05	0.99935
316	0.00195	2.04E-05	0.99937
317	0.0019	1.99E-05	0.99939
318	0.00181	1.89E-05	0.99941
319	0.00177	1.85E-05	0.99943
320	0.00175	1.83E-05	0.99945
321	0.00166	1.73E-05	0.99946
322	0.00163	1.70E-05	0.99948
323	0.00158	1.65E-05	0.9995
324	0.00155	1.62E-05	0.99951
325	0.0015	1.57E-05	0.99953
326	0.00148	1.55E-05	0.99954
327	0.00143	1.50E-05	0.99956
328	0.00141	1.48E-05	0.99957
329	0.00136	1.42E-05	0.99959
330	0.00131	1.37E-05	0.9996
331	0.00128	1.33E-05	0.99962
332	0.00122	1.28E-05	0.99963
333	0.00121	1.26E-05	0.99964
334	0.00119	1.24E-05	0.99965
335	0.00115	1.20E-05	0.99967
336	0.00109	1.14E-05	0.99968
337	0.00105	1.10E-05	0.99969
338	0.00105	1.09E-05	0.9997
339	9.93E-04	1.04E-05	0.99971
340	9.73E-04	1.02E-05	0.99972
341	9.43E-04	9.86E-06	0.99973
342	9.38E-04	9.80E-06	0.99974
343	8.82E-04	9.22E-06	0.99975
344	8.72E-04	9.11E-06	0.99976
345	8.38E-04	8.76E-06	0.99977
346	8.13E-04	8.50E-06	0.99978
347	8.12E-04	8.48E-06	0.99978
348	7.83E-04	8.18E-06	0.99979
349	7.49E-04	7.83E-06	0.9998
350	7.31E-04	7.64E-06	0.99981
351	7.04E-04	7.35E-06	0.99981
352	6.69E-04	6.99E-06	0.99982
353	6.65E-04	6.95E-06	0.99983
354	6.34E-04	6.62E-06	0.99984
355	6.29E-04	6.57E-06	0.99984
356	6.08E-04	6.35E-06	0.99985
357	5.78E-04	6.04E-06	0.99985
358	5.58E-04	5.83E-06	0.99986
359	5.46E-04	5.71E-06	0.99987
360	5.12E-04	5.35E-06	0.99987
361	4.98E-04	5.20E-06	0.99988
362	4.87E-04	5.09E-06	0.99988
363	4.67E-04	4.88E-06	0.99989
364	4.61E-04	4.82E-06	0.99989
365	4.45E-04	4.66E-06	0.9999
366	4.32E-04	4.52E-06	0.9999
367	4.14E-04	4.33E-06	0.9999
368	4.06E-04	4.25E-06	0.99991
369	4.01E-04	4.19E-06	0.99991
370	3.84E-04	4.01E-06	0.99992
371	3.67E-04	3.84E-06	0.99992
372	3.37E-04	3.52E-06	0.99992
373	3.30E-04	3.45E-06	0.99993
374	3.26E-04	3.41E-06	0.99993
375	3.04E-04	3.17E-06	0.99993
376	2.91E-04	3.05E-06	0.99994
377	2.86E-04	2.99E-06	0.99994
378	2.81E-04	2.93E-06	0.99994
379	2.64E-04	2.76E-06	0.99995
380	2.55E-04	2.67E-06	0.99995
381	2.34E-04	2.44E-06	0.99995
382	2.29E-04	2.40E-06	0.99995
383	2.23E-04	2.34E-06	0.99996
384	2.15E-04	2.24E-06	0.99996
385	2.07E-04	2.16E-06	0.99996
386	1.96E-04	2.05E-06	0.99996
387	1.85E-04	1.93E-06	0.99996
388	1.77E-04	1.85E-06	0.99997
389	1.68E-04	1.76E-06	0.99997
390	1.63E-04	1.71E-06	0.99997
391	1.61E-04	1.68E-06	0.99997
392	1.51E-04	1.58E-06	0.99997
393	1.46E-04	1.53E-06	0.99997
394	1.36E-04	1.42E-06	0.99998
395	1.34E-04	1.40E-06	0.99998
396	1.30E-04	1.35E-06	0.99998
397	1.27E-04	1.33E-06	0.99998
398	1.19E-04	1.25E-06	0.99998
399	1.14E-04	1.19E-06	0.99998
400	1.12E-04	1.17E-06	0.99998
401	1.08E-04	1.12E-06	0.99998
402	9.85E-05	1.03E-06	0.99999
403	9.70E-05	1.01E-06	0.99999
404	8.85E-05	9.25E-07	0.99999
405	8.73E-05	9.13E-07	0.99999
406	8.56E-05	8.95E-07	0.99999
407	7.79E-05	8.14E-07	0.99999
408	6.80E-05	7.11E-07	0.99999
409	6.62E-05	6.92E-07	0.99999
410	6.29E-05	6.58E-07	0.99999
411	5.82E-05	6.08E-07	0.99999
412	5.62E-05	5.87E-07	0.99999
413	4.83E-05	5.05E-07	0.99999
414	4.63E-05	4.84E-07	0.99999
415	4.46E-05	4.66E-07	0.99999
416	4.21E-05	4.40E-07	1
417	4.08E-05	4.26E-07	1
418	3.75E-05	3.92E-07	1
419	3.66E-05	3.83E-07	1
420	3.43E-05	3.59E-07	1
421	3.06E-05	3.20E-07	1
422	2.79E-05	2.92E-07	1
423	2.47E-05	2.58E-07	1
424	2.34E-05	2.45E-07	1
425	2.13E-05	2.22E-07	1
426	2.04E-05	2.13E-07	1
427	1.69E-05	1.76E-07	1
428	1.62E-05	1.69E-07	1
429	1.41E-05	1.47E-07	1
430	1.33E-05	1.39E-07	1
431	1.20E-05	1.25E-07	1
432	1.05E-05	1.09E-07	1
433	9.39E-06	9.82E-08	1
434	8.14E-06	8.51E-08	1
435	7.68E-06	8.03E-08	1
436	7.31E-06	7.65E-08	1
437	5.65E-06	5.90E-08	1
438	5.35E-06	5.59E-08	1
439	4.62E-06	4.83E-08	1
440	4.24E-06	4.43E-08	1
441	3.72E-06	3.89E-08	1
442	3.40E-06	3.55E-08	1
443	2.72E-06	2.84E-08	1
444	2.24E-06	2.34E-08	1
445	1.92E-06	2.00E-08	1
446	1.62E-06	1.69E-08	1
447	1.04E-06	1.08E-08	1
448	6.61E-07	6.91E-09	1
449	4.83E-07	5.05E-09	1
450	4.34E-07	4.53E-09	1
451	3.21E-07	3.36E-09	1
452	2.18E-07	2.27E-09	1
453	1.64E-07	1.72E-09	1
454	5.62E-08	5.87E-10	1
455	4.90E-08	5.12E-10	1
456	1.98E-08	2.07E-10	1
457	4.07E-09	4.25E-11	1
458	1.22E-09	1.28E-11	1
459	9.86E-32	1.03E-33	1
460	8.59E-32	8.98E-34	1
461	8.59E-32	8.98E-34	1
