# Supplementary material for: Multi‐environment evaluation and genomic prediction of agronomic traits in the southern US rice genepool
Source: Plant Genome. 2026 Mar 30;19(2):e70222. doi: 10.1002/tpg2.70222 (PMC13034092; doi:10.1002/tpg2.70222)
Supplement: Supplementary file 6 — Supplemental Material [file TPG2-19-e70222-s004.csv]

Site Number	Site Name	Chromosome	Physical Position	Number of Taxa	Ref	Alt	Major Allele	Major Allele Gametes	Major Allele Proportion	Major Allele Frequency	Minor Allele	Minor Allele Gametes	Minor Allele Proportion	Minor Allele Frequency	Gametes Missing	Proportion Missing	Number Heterozygous	Proportion Heterozygous
0	LSU_SNP0002	1	743351	448	N	N	C	493	0.55022	0.57864	T	359	0.40067	0.42136	44	0.04911	5	0.01174
1	LSU_SNP0003	1	861731	448	N	N	A	505	0.56362	0.58721	G	355	0.39621	0.41279	36	0.04018	5	0.01163
2	LSU_SNP0005	1	1018259	448	N	N	G	650	0.72545	0.72707	A	244	0.27232	0.27293	2	0.00223	2	0.00447
3	LSU_SNP0008	1	1623800	448	N	N	A	640	0.71429	0.71588	T	254	0.28348	0.28412	2	0.00223	2	0.00447
4	LSU_SNP0009	1	1643235	448	N	N	T	572	0.63839	0.63839	G	324	0.36161	0.36161	0	0	2	0.00446
5	LSU_SNP0011	1	1714083	448	N	N	C	692	0.77232	0.77232	T	204	0.22768	0.22768	0	0	0	0
6	LSU_SNP0012	1	1877075	448	N	N	G	546	0.60938	0.61211	A	346	0.38616	0.38789	4	0.00446	10	0.02242
7	LSU_SNP0013	1	1982467	448	N	N	T	564	0.62946	0.62946	A	332	0.37054	0.37054	0	0	2	0.00446
8	LSU_SNP0015	1	2094435	448	N	N	T	434	0.48438	0.86454	C	68	0.07589	0.13546	394	0.43973	0	0
9	LSU_SNP0017	1	2100471	448	N	N	T	499	0.55692	0.56321	C	387	0.43192	0.43679	10	0.01116	3	0.00677
10	LSU_SNP0018	1	2144590	448	N	N	C	578	0.64509	0.64509	T	318	0.35491	0.35491	0	0	2	0.00446
11	LSU_SNP0019	1	2144700	448	N	N	C	542	0.60491	0.60491	A	354	0.39509	0.39509	0	0	2	0.00446
12	LSU_SNP0021	1	2262208	448	N	N	C	578	0.64509	0.64509	T	318	0.35491	0.35491	0	0	2	0.00446
13	LSU_SNP0023	1	2284907	448	N	N	T	467	0.52121	0.52237	C	427	0.47656	0.47763	2	0.00223	3	0.00671
14	LSU_SNP0024	1	2375066	448	N	N	G	576	0.64286	0.64286	A	320	0.35714	0.35714	0	0	2	0.00446
15	LSU_SNP0027	1	2532192	448	N	N	C	557	0.62165	0.68936	T	251	0.28013	0.31064	88	0.09821	65	0.16089
16	LSU_SNP0029	1	2726468	448	N	N	C	528	0.58929	0.58929	T	368	0.41071	0.41071	0	0	2	0.00446
17	LSU_SNP0033	1	3122432	448	N	N	C	481	0.53683	0.53924	T	411	0.45871	0.46076	4	0.00446	3	0.00673
18	LSU_SNP0034	1	3306836	448	N	N	A	586	0.65402	0.65402	G	310	0.34598	0.34598	0	0	2	0.00446
19	LSU_SNP0035	1	3398754	448	N	N	A	473	0.5279	0.5279	T	423	0.4721	0.4721	0	0	3	0.0067
20	LSU_SNP0037	1	3439958	448	N	N	G	650	0.72545	0.7287	A	242	0.27009	0.2713	4	0.00446	2	0.00448
21	LSU_SNP0039	1	3480541	448	N	N	T	637	0.71094	0.71094	C	259	0.28906	0.28906	0	0	3	0.0067
22	LSU_SNP0045	1	3696298	448	N	N	A	581	0.64844	0.64989	G	313	0.34933	0.35011	2	0.00223	1	0.00224
23	LSU_SNP0046	1	3701291	448	N	N	T	669	0.74665	0.74665	C	227	0.25335	0.25335	0	0	1	0.00223
24	LSU_SNP0052	1	6667544	448	N	N	C	453	0.50558	0.50558	A	443	0.49442	0.49442	0	0	5	0.01116
25	LSU_SNP0053	1	6683798	448	N	N	T	526	0.58705	0.58705	A	370	0.41295	0.41295	0	0	4	0.00893
26	LSU_SNP0055	1	7116232	448	N	N	G	604	0.67411	0.67411	A	292	0.32589	0.32589	0	0	4	0.00893
27	LSU_SNP0059	1	7352578	448	N	N	C	468	0.52232	0.52232	T	428	0.47768	0.47768	0	0	6	0.01339
28	LSU_SNP0063	1	13528410	448	N	N	G	669	0.74665	0.74665	T	227	0.25335	0.25335	0	0	1	0.00223
29	LSU_SNP0064	1	13578073	448	N	N	A	648	0.72321	0.77885	G	184	0.20536	0.22115	64	0.07143	0	0
30	LSU_SNP0071	1	23084148	448	N	N	G	681	0.76004	0.76004	T	215	0.23996	0.23996	0	0	3	0.0067
31	LSU_SNP0074	1	23320809	448	N	N	T	655	0.73103	0.73266	C	239	0.26674	0.26734	2	0.00223	3	0.00671
32	LSU_SNP0077	1	23439757	448	N	N	C	91	0.10156	0.84259	G	17	0.01897	0.15741	788	0.87946	1	0.01852
33	LSU_SNP0080	1	23897316	448	N	N	C	520	0.58036	0.58036	A	376	0.41964	0.41964	0	0	2	0.00446
34	LSU_SNP0084	1	24082096	448	N	N	T	528	0.58929	0.5906	C	366	0.40848	0.4094	2	0.00223	2	0.00447
35	LSU_SNP0085	1	24115700	448	N	N	G	744	0.83036	0.83036	T	152	0.16964	0.16964	0	0	0	0
36	LSU_SNP0086	1	24170519	448	N	N	C	528	0.58929	0.58929	T	368	0.41071	0.41071	0	0	2	0.00446
37	LSU_SNP0089	1	24463023	448	N	N	G	565	0.63058	0.63199	T	329	0.36719	0.36801	2	0.00223	1	0.00224
38	LSU_SNP0091	1	24897157	448	N	N	C	678	0.7567	0.7567	A	218	0.2433	0.2433	0	0	2	0.00446
39	LSU_SNP0094	1	26681730	448	N	N	C	800	0.89286	0.89286	T	96	0.10714	0.10714	0	0	0	0
40	LSU_SNP0096	1	29054412	448	N	N	G	758	0.84598	0.84598	T	138	0.15402	0.15402	0	0	0	0
41	LSU_SNP0097	1	29154215	448	N	N	A	518	0.57812	0.57812	G	378	0.42188	0.42188	0	0	2	0.00446
42	LSU_SNP0102	1	31713195	448	N	N	T	600	0.66964	0.66964	C	296	0.33036	0.33036	0	0	4	0.00893
43	LSU_SNP0108	1	34274861	448	N	N	A	188	0.20982	0.53714	G	162	0.1808	0.46286	546	0.60938	0	0
44	LSU_SNP0109	1	34677844	448	N	N	T	454	0.5067	0.5067	C	442	0.4933	0.4933	0	0	4	0.00893
45	LSU_SNP0111	1	34803716	448	N	N	T	560	0.625	0.625	C	336	0.375	0.375	0	0	4	0.00893
46	LSU_SNP0112	1	34835514	448	N	N	C	502	0.56027	0.56027	T	394	0.43973	0.43973	0	0	4	0.00893
47	LSU_SNP0113	1	34838496	448	N	N	C	490	0.54688	0.5481	G	404	0.45089	0.4519	2	0.00223	4	0.00895
48	LSU_SNP0117	1	36009309	448	N	N	A	647	0.7221	0.7221	G	249	0.2779	0.2779	0	0	1	0.00223
49	LSU_SNP0118	1	36107132	448	N	N	G	537	0.59933	0.60067	A	357	0.39844	0.39933	2	0.00223	3	0.00671
50	LSU_SNP0121	1	36414765	448	N	N	A	643	0.71763	0.72085	C	249	0.2779	0.27915	4	0.00446	1	0.00224
51	LSU_SNP0126	1	37416454	448	N	N	A	625	0.69754	0.69754	G	271	0.30246	0.30246	0	0	1	0.00223
52	LSU_SNP1204	1	38362132	448	N	N	T	529	0.5904	0.59172	C	365	0.40737	0.40828	2	0.00223	3	0.00671
53	LSU_SNP1203	1	38418739	448	N	N	G	533	0.59487	0.59487	A	363	0.40513	0.40513	0	0	3	0.0067
54	LSU_SNP0130	1	39278883	448	N	N	G	551	0.61496	0.61633	A	343	0.38281	0.38367	2	0.00223	3	0.00671
55	LSU_SNP0132	1	39420824	448	N	N	A	616	0.6875	0.6875	G	280	0.3125	0.3125	0	0	4	0.00893
56	LSU_SNP0134	1	39554836	448	N	N	A	632	0.70536	0.70694	G	262	0.29241	0.29306	2	0.00223	4	0.00895
57	LSU_SNP0138	1	40398232	448	N	N	G	533	0.59487	0.59487	T	363	0.40513	0.40513	0	0	5	0.01116
58	LSU_SNP0141	1	40609546	448	N	N	A	625	0.69754	0.69754	G	271	0.30246	0.30246	0	0	5	0.01116
59	LSU_SNP0143	1	40997165	448	N	N	C	604	0.67411	0.67562	T	290	0.32366	0.32438	2	0.00223	4	0.00895
60	LSU_SNP0147	1	41191016	448	N	N	G	622	0.6942	0.69575	A	272	0.30357	0.30425	2	0.00223	4	0.00895
61	LSU_SNP0148	1	41349739	448	N	N	C	455	0.50781	0.50781	A	441	0.49219	0.49219	0	0	5	0.01116
62	LSU_SNP0151	1	41781028	448	N	N	C	522	0.58259	0.58259	T	374	0.41741	0.41741	0	0	4	0.00893
63	LSU_SNP0152	1	41840997	448	N	N	G	618	0.68973	0.68973	T	278	0.31027	0.31027	0	0	4	0.00893
64	LSU_SNP0155	1	41969720	448	N	N	G	508	0.56696	0.56696	A	388	0.43304	0.43304	0	0	4	0.00893
65	LSU_SNP0157	1	42425574	448	N	N	G	718	0.80134	0.80313	A	176	0.19643	0.19687	2	0.00223	0	0
66	LSU_SNP0161	1	42977253	448	N	N	G	522	0.58259	0.58259	A	374	0.41741	0.41741	0	0	2	0.00446
67	LSU_SNP0162	1	43095535	448	N	N	T	550	0.61384	0.61384	C	346	0.38616	0.38616	0	0	2	0.00446
68	LSU_SNP0163	2	312667	448	N	N	T	610	0.6808	0.6808	C	286	0.3192	0.3192	0	0	4	0.00893
69	LSU_SNP0164	2	316859	448	N	N	T	494	0.55134	0.55134	C	402	0.44866	0.44866	0	0	2	0.00446
70	LSU_SNP0168	2	629512	448	N	N	G	508	0.56696	0.56696	A	388	0.43304	0.43304	0	0	2	0.00446
71	LSU_SNP0170	2	1000481	448	N	N	T	672	0.75	0.75	G	224	0.25	0.25	0	0	0	0
72	LSU_SNP0177	2	2342055	448	N	N	C	498	0.5558	0.5558	T	398	0.4442	0.4442	0	0	4	0.00893
73	LSU_SNP0178	2	2497340	448	N	N	C	482	0.53795	0.54649	T	400	0.44643	0.45351	14	0.01562	4	0.00907
74	LSU_SNP0183	2	4823175	448	N	N	T	632	0.70536	0.70536	C	264	0.29464	0.29464	0	0	4	0.00893
75	LSU_SNP0185	2	5721881	448	N	N	C	464	0.51786	0.51786	A	432	0.48214	0.48214	0	0	2	0.00446
76	LSU_SNP0187	2	6084918	448	N	N	C	628	0.70089	0.70089	A	268	0.29911	0.29911	0	0	4	0.00893
77	LSU_SNP0188	2	6479920	448	N	N	C	667	0.74442	0.74442	T	229	0.25558	0.25558	0	0	3	0.0067
78	LSU_SNP0190	2	6631666	448	N	N	T	585	0.6529	0.6529	C	311	0.3471	0.3471	0	0	3	0.0067
79	LSU_SNP0191	2	6726723	448	N	N	A	585	0.6529	0.6529	G	311	0.3471	0.3471	0	0	3	0.0067
80	LSU_SNP0196	2	7081164	448	N	N	G	665	0.74219	0.74219	A	231	0.25781	0.25781	0	0	1	0.00223
81	LSU_SNP0197	2	7149250	448	N	N	C	559	0.62388	0.62388	T	337	0.37612	0.37612	0	0	3	0.0067
82	LSU_SNP0200	2	7857480	448	N	N	C	691	0.77121	0.77121	T	205	0.22879	0.22879	0	0	1	0.00223
83	LSU_SNP0203	2	8971316	448	N	N	T	636	0.70982	0.70982	G	260	0.29018	0.29018	0	0	0	0
84	LSU_SNP0205	2	9391673	448	N	N	G	186	0.20759	0.69925	A	80	0.08929	0.30075	630	0.70312	0	0
85	LSU_SNP0206	2	9441925	448	N	N	G	722	0.8058	0.8058	T	174	0.1942	0.1942	0	0	2	0.00446
86	LSU_SNP0207	2	9524144	448	N	N	A	484	0.54018	0.54018	G	412	0.45982	0.45982	0	0	2	0.00446
87	LSU_SNP0209	2	9570228	448	N	N	A	638	0.71205	0.71365	G	256	0.28571	0.28635	2	0.00223	2	0.00447
88	LSU_SNP0211	2	11601525	448	N	N	T	642	0.71652	0.71652	G	254	0.28348	0.28348	0	0	2	0.00446
89	LSU_SNP0215	2	13118224	448	N	N	A	614	0.68527	0.68527	G	282	0.31473	0.31473	0	0	4	0.00893
90	LSU_SNP0220	2	14354706	448	N	N	A	624	0.69643	0.69799	G	270	0.30134	0.30201	2	0.00223	4	0.00895
91	LSU_SNP0221	2	15052866	448	N	N	A	614	0.68527	0.68527	G	282	0.31473	0.31473	0	0	4	0.00893
92	LSU_SNP0225	2	15947283	448	N	N	A	598	0.66741	0.6704	C	294	0.32812	0.3296	4	0.00446	4	0.00897
93	LSU_SNP0226	2	15961513	448	N	N	A	655	0.73103	0.7343	G	237	0.26451	0.2657	4	0.00446	3	0.00673
94	LSU_SNP0227	2	17042797	448	N	N	G	543	0.60603	0.60603	A	353	0.39397	0.39397	0	0	5	0.01116
95	LSU_SNP0231	2	19270353	448	N	N	A	504	0.5625	0.5625	G	392	0.4375	0.4375	0	0	4	0.00893
96	LSU_SNP0234	2	21329057	448	N	N	G	564	0.62946	0.62946	A	332	0.37054	0.37054	0	0	4	0.00893
97	LSU_SNP0236	2	22020307	448	N	N	A	573	0.63951	0.63951	G	323	0.36049	0.36049	0	0	3	0.0067
98	LSU_SNP0237	2	22020329	448	N	N	C	572	0.63839	0.63839	T	324	0.36161	0.36161	0	0	4	0.00893
99	LSU_SNP0241	2	22262026	448	N	N	G	454	0.5067	0.5067	A	442	0.4933	0.4933	0	0	4	0.00893
100	LSU_SNP0243	2	22294654	448	N	N	A	568	0.63393	0.63393	G	328	0.36607	0.36607	0	0	4	0.00893
101	LSU_SNP0245	2	23073414	448	N	N	T	498	0.5558	0.55705	G	396	0.44196	0.44295	2	0.00223	6	0.01342
102	LSU_SNP0247	2	23134050	448	N	N	T	528	0.58929	0.59193	C	364	0.40625	0.40807	4	0.00446	6	0.01345
103	LSU_SNP0250	2	23500879	448	N	N	A	524	0.58482	0.58482	G	372	0.41518	0.41518	0	0	6	0.01339
104	LSU_SNP0251	2	23547577	448	N	N	C	502	0.56027	0.57175	T	376	0.41964	0.42825	18	0.02009	6	0.01367
105	LSU_SNP0256	2	23977679	448	N	N	A	482	0.53795	0.54279	G	406	0.45312	0.45721	8	0.00893	6	0.01351
106	LSU_SNP0258	2	24048497	448	N	N	G	514	0.57366	0.57366	T	382	0.42634	0.42634	0	0	6	0.01339
107	LSU_SNP0260	2	24272048	448	N	N	C	475	0.53013	0.56413	A	367	0.4096	0.43587	54	0.06027	5	0.01188
108	LSU_SNP1213	2	24288919	448	N	N	A	477	0.53237	0.53237	T	419	0.46763	0.46763	0	0	5	0.01116
109	LSU_SNP0262	2	24473315	448	N	N	C	573	0.63951	0.63951	T	323	0.36049	0.36049	0	0	5	0.01116
110	LSU_SNP0266	2	24733764	448	N	N	C	615	0.68638	0.68638	G	281	0.31362	0.31362	0	0	3	0.0067
111	LSU_SNP0268	2	24780754	448	N	N	C	452	0.50446	0.50559	A	442	0.4933	0.49441	2	0.00223	6	0.01342
112	LSU_SNP0269	2	24832066	448	N	N	C	570	0.63616	0.63616	T	326	0.36384	0.36384	0	0	6	0.01339
113	LSU_SNP0271	2	24904434	448	N	N	T	524	0.58482	0.58482	A	372	0.41518	0.41518	0	0	6	0.01339
114	LSU_SNP0273	2	25103047	448	N	N	A	558	0.62277	0.62277	C	338	0.37723	0.37723	0	0	6	0.01339
115	LSU_SNP0278	2	33571268	448	N	N	T	452	0.50446	0.50446	C	444	0.49554	0.49554	0	0	4	0.00893
116	LSU_SNP0279	2	33577618	448	N	N	G	608	0.67857	0.69406	A	268	0.29911	0.30594	20	0.02232	4	0.00913
117	LSU_SNP1165	2	34376700	448	N	N	C	602	0.67188	0.67188	T	294	0.32812	0.32812	0	0	4	0.00893
118	LSU_SNP0281	2	34626244	448	N	N	G	488	0.54464	0.54464	C	408	0.45536	0.45536	0	0	2	0.00446
119	LSU_SNP0283	2	34692243	448	N	N	T	579	0.64621	0.64621	C	317	0.35379	0.35379	0	0	5	0.01116
120	LSU_SNP0284	2	34978465	448	N	N	T	470	0.52455	0.52455	C	426	0.47545	0.47545	0	0	4	0.00893
121	LSU_SNP0290	3	1483370	448	N	N	C	48	0.05357	0.66667	G	24	0.02679	0.33333	824	0.91964	0	0
122	LSU_SNP1183	3	1506317	448	N	N	C	605	0.67522	0.67522	T	291	0.32478	0.32478	0	0	3	0.0067
123	LSU_SNP0299	3	5889025	448	N	N	G	518	0.57812	0.57812	A	378	0.42188	0.42188	0	0	124	0.27679
124	LSU_SNP1174	3	14916026	448	N	N	T	487	0.54353	0.54353	G	409	0.45647	0.45647	0	0	5	0.01116
125	LSU_SNP0307	3	15292735	448	N	N	C	568	0.63393	0.64399	A	314	0.35045	0.35601	14	0.01562	6	0.01361
126	LSU_SNP0308	3	15298374	448	N	N	C	468	0.52232	0.53061	T	414	0.46205	0.46939	14	0.01562	6	0.01361
127	LSU_SNP0312	3	15918366	448	N	N	G	691	0.77121	0.77293	T	203	0.22656	0.22707	2	0.00223	3	0.00671
128	LSU_SNP0313	3	15923846	448	N	N	T	585	0.6529	0.6529	C	311	0.3471	0.3471	0	0	5	0.01116
129	LSU_SNP0314	3	15964532	448	N	N	T	609	0.67969	0.67969	C	287	0.32031	0.32031	0	0	5	0.01116
130	LSU_SNP0316	3	16167522	448	N	N	C	745	0.83147	0.83147	T	151	0.16853	0.16853	0	0	3	0.0067
131	LSU_SNP0317	3	16182536	448	N	N	C	497	0.55469	0.55843	T	393	0.43862	0.44157	6	0.0067	5	0.01124
132	LSU_SNP0318	3	16294363	448	N	N	C	621	0.69308	0.69308	A	275	0.30692	0.30692	0	0	5	0.01116
133	LSU_SNP0324	3	16665644	448	N	N	A	735	0.82031	0.82031	G	161	0.17969	0.17969	0	0	3	0.0067
134	LSU_SNP1206	3	16733441	448	N	N	T	780	0.87054	0.87054	G	116	0.12946	0.12946	0	0	0	0
135	LSU_SNP0325	3	17794287	448	N	N	C	612	0.68304	0.68304	T	284	0.31696	0.31696	0	0	4	0.00893
136	LSU_SNP0328	3	18160356	448	N	N	G	618	0.68973	0.68973	A	278	0.31027	0.31027	0	0	4	0.00893
137	LSU_SNP0333	3	18408572	448	N	N	A	616	0.6875	0.69058	C	276	0.30804	0.30942	4	0.00446	4	0.00897
138	LSU_SNP0334	3	19137324	448	N	N	G	606	0.67634	0.68707	A	276	0.30804	0.31293	14	0.01562	4	0.00907
139	LSU_SNP0335	3	19452826	448	N	N	T	620	0.69196	0.69196	C	276	0.30804	0.30804	0	0	4	0.00893
140	LSU_SNP0339	3	20226924	448	N	N	C	620	0.69196	0.69196	T	276	0.30804	0.30804	0	0	4	0.00893
141	LSU_SNP0340	3	20331924	448	N	N	C	720	0.80357	0.80537	A	174	0.1942	0.19463	2	0.00223	4	0.00895
142	LSU_SNP1166	3	20410629	448	N	N	C	620	0.69196	0.69196	T	276	0.30804	0.30804	0	0	4	0.00893
143	LSU_SNP0342	3	20650263	448	N	N	C	620	0.69196	0.69196	T	276	0.30804	0.30804	0	0	4	0.00893
144	LSU_SNP0348	3	21502680	448	N	N	C	488	0.54464	0.54464	A	408	0.45536	0.45536	0	0	4	0.00893
145	LSU_SNP0350	3	23010799	448	N	N	G	610	0.6808	0.68233	T	284	0.31696	0.31767	2	0.00223	2	0.00447
146	LSU_SNP0356	3	23999431	448	N	N	C	798	0.89062	0.89062	G	98	0.10938	0.10938	0	0	0	0
147	LSU_SNP0361	3	26790689	448	N	N	A	734	0.8192	0.8192	G	162	0.1808	0.1808	0	0	2	0.00446
148	LSU_SNP0365	3	27206120	448	N	N	C	786	0.87723	0.88315	T	104	0.11607	0.11685	6	0.0067	2	0.00449
149	LSU_SNP0368	3	27706391	448	N	N	T	628	0.70089	0.70089	C	268	0.29911	0.29911	0	0	2	0.00446
150	LSU_SNP0369	3	28144794	448	N	N	A	710	0.79241	0.79418	G	184	0.20536	0.20582	2	0.00223	2	0.00447
151	LSU_SNP0371	3	28397342	448	N	N	A	628	0.70089	0.70089	G	268	0.29911	0.29911	0	0	2	0.00446
152	LSU_SNP0375	3	29301840	448	N	N	G	492	0.54911	0.54911	C	404	0.45089	0.45089	0	0	4	0.00893
153	LSU_SNP0377	3	29492110	448	N	N	A	715	0.79799	0.81808	G	159	0.17746	0.18192	22	0.02455	3	0.00686
154	LSU_SNP0381	3	30121038	448	N	N	C	684	0.76339	0.76339	T	212	0.23661	0.23661	0	0	2	0.00446
155	LSU_SNP0383	3	31627459	448	N	N	A	573	0.63951	0.63951	G	323	0.36049	0.36049	0	0	1	0.00223
156	LSU_SNP0385	3	31691406	448	N	N	C	570	0.63616	0.63616	T	326	0.36384	0.36384	0	0	2	0.00446
157	LSU_SNP0386	3	31744512	448	N	N	G	844	0.94196	0.94196	T	52	0.05804	0.05804	0	0	2	0.00446
158	LSU_SNP0390	3	32083416	448	N	N	A	750	0.83705	0.83705	G	146	0.16295	0.16295	0	0	2	0.00446
159	LSU_SNP0391	3	32232483	448	N	N	A	750	0.83705	0.83893	G	144	0.16071	0.16107	2	0.00223	2	0.00447
160	LSU_SNP0394	3	32380470	448	N	N	C	493	0.55022	0.55022	A	403	0.44978	0.44978	0	0	5	0.01116
161	LSU_SNP0398	3	33368046	448	N	N	A	844	0.94196	0.94196	G	52	0.05804	0.05804	0	0	2	0.00446
162	LSU_SNP0399	3	33461136	448	N	N	T	526	0.58705	0.58837	C	368	0.41071	0.41163	2	0.00223	6	0.01342
163	LSU_SNP0402	3	34726575	448	N	N	A	554	0.6183	0.6183	G	342	0.3817	0.3817	0	0	4	0.00893
164	LSU_SNP0404	3	34919997	448	N	N	A	58	0.06473	0.93548	G	4	0.00446	0.06452	834	0.9308	0	0
165	LSU_SNP0408	3	35818390	448	N	N	T	494	0.55134	0.55257	C	400	0.44643	0.44743	2	0.00223	2	0.00447
166	LSU_SNP0413	4	2427802	448	N	N	A	476	0.53125	0.53125	C	420	0.46875	0.46875	0	0	4	0.00893
167	LSU_SNP0416	4	2484571	448	N	N	G	520	0.58036	0.58036	A	376	0.41964	0.41964	0	0	4	0.00893
168	LSU_SNP0419	4	3529459	448	N	N	G	509	0.56808	0.62531	A	305	0.3404	0.37469	82	0.09152	3	0.00737
169	LSU_SNP0423	4	4156626	448	N	N	C	631	0.70424	0.70424	T	265	0.29576	0.29576	0	0	3	0.0067
170	LSU_SNP0424	4	4179023	448	N	N	G	662	0.73884	0.73884	A	234	0.26116	0.26116	0	0	4	0.00893
171	LSU_SNP0427	4	4278452	448	N	N	G	662	0.73884	0.74215	A	230	0.2567	0.25785	4	0.00446	4	0.00897
172	LSU_SNP0429	4	4485083	448	N	N	T	657	0.73326	0.75517	C	213	0.23772	0.24483	26	0.02902	7	0.01609
173	LSU_SNP0434	4	4760255	448	N	N	C	658	0.73438	0.73438	T	238	0.26562	0.26562	0	0	2	0.00446
174	LSU_SNP0435	4	5090839	448	N	N	C	576	0.64286	0.65306	T	306	0.34152	0.34694	14	0.01562	2	0.00454
175	LSU_SNP0436	4	5430985	448	N	N	G	572	0.63839	0.63982	A	322	0.35938	0.36018	2	0.00223	4	0.00895
176	LSU_SNP0438	4	5527471	448	N	N	T	588	0.65625	0.65772	C	306	0.34152	0.34228	2	0.00223	4	0.00895
177	LSU_SNP0441	4	6027557	448	N	N	T	564	0.62946	0.63371	C	326	0.36384	0.36629	6	0.0067	4	0.00899
178	LSU_SNP0442	4	6569358	448	N	N	C	638	0.71205	0.71525	A	254	0.28348	0.28475	4	0.00446	4	0.00897
179	LSU_SNP0448	4	8424134	448	N	N	A	569	0.63504	0.63504	G	327	0.36496	0.36496	0	0	3	0.0067
180	LSU_SNP0449	4	8427313	448	N	N	C	608	0.67857	0.68161	T	284	0.31696	0.31839	4	0.00446	0	0
181	LSU_SNP0452	4	10248219	448	N	N	T	569	0.63504	0.66941	C	281	0.31362	0.33059	46	0.05134	3	0.00706
182	LSU_SNP0453	4	10993429	448	N	N	A	571	0.63728	0.67019	G	281	0.31362	0.32981	44	0.04911	3	0.00704
183	LSU_SNP0454	4	11081952	448	N	N	T	569	0.63504	0.63789	G	323	0.36049	0.36211	4	0.00446	3	0.00673
184	LSU_SNP0461	4	12178635	448	N	N	T	580	0.64732	0.65022	C	312	0.34821	0.34978	4	0.00446	2	0.00448
185	LSU_SNP0462	4	12204890	448	N	N	T	720	0.80357	0.80537	C	174	0.1942	0.19463	2	0.00223	116	0.25951
186	LSU_SNP0463	4	12216735	448	N	N	C	630	0.70312	0.70312	A	266	0.29688	0.29688	0	0	2	0.00446
187	LSU_SNP0472	4	16542648	448	N	N	A	484	0.54018	0.54018	G	412	0.45982	0.45982	0	0	4	0.00893
188	LSU_SNP0474	4	16715200	448	N	N	A	668	0.74554	0.74554	C	228	0.25446	0.25446	0	0	2	0.00446
189	LSU_SNP0476	4	20485635	448	N	N	T	629	0.70201	0.70201	C	267	0.29799	0.29799	0	0	3	0.0067
190	LSU_SNP0478	4	20593269	448	N	N	T	610	0.6808	0.6808	G	286	0.3192	0.3192	0	0	2	0.00446
191	LSU_SNP0480	4	20646908	448	N	N	A	564	0.62946	0.62946	T	332	0.37054	0.37054	0	0	2	0.00446
192	LSU_SNP0481	4	24885514	448	N	N	T	659	0.73549	0.73879	C	233	0.26004	0.26121	4	0.00446	5	0.01121
193	LSU_SNP0483	4	24994823	448	N	N	T	502	0.56027	0.56152	G	392	0.4375	0.43848	2	0.00223	4	0.00895
194	LSU_SNP0484	4	25002219	448	N	N	T	655	0.73103	0.73103	G	241	0.26897	0.26897	0	0	5	0.01116
195	LSU_SNP0485	4	25255785	448	N	N	A	507	0.56585	0.56585	G	389	0.43415	0.43415	0	0	3	0.0067
196	LSU_SNP0487	4	27702782	448	N	N	T	529	0.5904	0.5904	C	367	0.4096	0.4096	0	0	1	0.00223
197	LSU_SNP0488	4	27707649	448	N	N	G	587	0.65513	0.65513	A	309	0.34487	0.34487	0	0	1	0.00223
198	LSU_SNP0489	4	29087067	448	N	N	T	507	0.56585	0.56585	C	389	0.43415	0.43415	0	0	1	0.00223
199	LSU_SNP0492	4	29149314	448	N	N	T	451	0.50335	0.50335	C	445	0.49665	0.49665	0	0	1	0.00223
200	LSU_SNP0493	4	29289031	448	N	N	T	529	0.5904	0.5904	G	367	0.4096	0.4096	0	0	3	0.0067
201	LSU_SNP1179	4	29299845	448	N	N	C	529	0.5904	0.5904	A	367	0.4096	0.4096	0	0	3	0.0067
202	LSU_SNP0498	4	30843753	448	N	N	A	479	0.5346	0.53579	C	415	0.46317	0.46421	2	0.00223	1	0.00224
203	LSU_SNP0499	4	31419137	448	N	N	T	635	0.70871	0.70871	C	261	0.29129	0.29129	0	0	3	0.0067
204	LSU_SNP0500	4	31434827	448	N	N	C	587	0.65513	0.6566	T	307	0.34263	0.3434	2	0.00223	3	0.00671
205	LSU_SNP0502	4	31553479	448	N	N	T	627	0.69978	0.70608	C	261	0.29129	0.29392	8	0.00893	1	0.00225
206	LSU_SNP0504	4	32048466	448	N	N	C	484	0.54018	0.55632	T	386	0.4308	0.44368	26	0.02902	2	0.0046
207	LSU_SNP0505	4	33144611	448	N	N	G	560	0.625	0.625	A	336	0.375	0.375	0	0	2	0.00446
208	LSU_SNP0508	5	3827315	448	N	N	C	816	0.91071	0.91071	T	80	0.08929	0.08929	0	0	0	0
209	LSU_SNP0512	5	4130216	448	N	N	G	570	0.63616	0.63616	A	326	0.36384	0.36384	0	0	4	0.00893
210	LSU_SNP0513	5	4591020	448	N	N	G	634	0.70759	0.70759	T	262	0.29241	0.29241	0	0	4	0.00893
211	LSU_SNP0516	5	5442792	448	N	N	C	625	0.69754	0.69754	A	271	0.30246	0.30246	0	0	5	0.01116
212	LSU_SNP0518	5	6422518	448	N	N	A	453	0.50558	0.50558	G	443	0.49442	0.49442	0	0	19	0.04241
213	LSU_SNP0520	5	6544781	448	N	N	A	608	0.67857	0.67857	C	288	0.32143	0.32143	0	0	4	0.00893
214	LSU_SNP0526	5	14632867	448	N	N	G	539	0.60156	0.60156	A	357	0.39844	0.39844	0	0	1	0.00223
215	LSU_SNP0530	5	17359057	448	N	N	G	433	0.48326	0.65211	A	231	0.25781	0.34789	232	0.25893	3	0.00904
216	LSU_SNP0534	5	17925545	448	N	N	C	641	0.7154	0.7154	T	255	0.2846	0.2846	0	0	5	0.01116
217	LSU_SNP0538	5	20621852	448	N	N	T	817	0.91183	0.91183	G	79	0.08817	0.08817	0	0	1	0.00223
218	LSU_SNP0541	5	20703625	448	N	N	T	612	0.68304	0.68304	C	284	0.31696	0.31696	0	0	6	0.01339
219	LSU_SNP0542	5	20813656	448	N	N	A	484	0.54018	0.54018	G	412	0.45982	0.45982	0	0	4	0.00893
220	LSU_SNP0544	5	20949549	448	N	N	T	545	0.60826	0.60962	C	349	0.38951	0.39038	2	0.00223	3	0.00671
221	LSU_SNP0547	5	21751532	448	N	N	T	596	0.66518	0.66518	C	300	0.33482	0.33482	0	0	6	0.01339
222	LSU_SNP0550	5	22634432	448	N	N	T	166	0.18527	0.64844	G	90	0.10045	0.35156	640	0.71429	0	0
223	LSU_SNP0556	5	28655456	448	N	N	C	735	0.82031	0.82031	A	161	0.17969	0.17969	0	0	1	0.00223
224	LSU_SNP0557	6	204699	448	N	N	A	824	0.91964	0.91964	G	72	0.08036	0.08036	0	0	2	0.00446
225	LSU_SNP0559	6	393963	448	N	N	C	830	0.92634	0.92634	T	66	0.07366	0.07366	0	0	2	0.00446
226	LSU_SNP1193	6	1731808	448	N	N	C	432	0.48214	0.6729	G	210	0.23438	0.3271	254	0.28348	4	0.01246
227	LSU_SNP1194	6	1759451	448	N	N	T	622	0.6942	0.6942	C	274	0.3058	0.3058	0	0	2	0.00446
228	LSU_SNP0561	6	1765761	448	N	N	G	531	0.59263	0.85922	T	87	0.0971	0.14078	278	0.31027	1	0.00324
229	LSU_SNP0562	6	1768006	448	N	N	C	622	0.6942	0.69731	A	270	0.30134	0.30269	4	0.00446	2	0.00448
230	LSU_SNP1195	6	1768998	448	N	N	C	846	0.9442	0.9442	T	50	0.0558	0.0558	0	0	0	0
231	LSU_SNP0563	6	1794696	448	N	N	C	473	0.5279	0.5279	T	423	0.4721	0.4721	0	0	1	0.00223
232	LSU_SNP0567	6	3951547	448	N	N	A	475	0.53013	0.53013	G	421	0.46987	0.46987	0	0	1	0.00223
233	LSU_SNP0568	6	3963705	448	N	N	G	24	0.02679	0.70588	A	10	0.01116	0.29412	862	0.96205	0	0
234	LSU_SNP0570	6	4641044	448	N	N	T	610	0.6808	0.68233	C	284	0.31696	0.31767	2	0.00223	2	0.00447
235	LSU_SNP0572	6	5579211	448	N	N	G	640	0.71429	0.71429	C	256	0.28571	0.28571	0	0	2	0.00446
236	LSU_SNP0574	6	5643470	448	N	N	C	222	0.24777	0.90984	T	22	0.02455	0.09016	652	0.72768	2	0.01639
237	LSU_SNP0575	6	5732592	448	N	N	G	678	0.7567	0.7567	T	218	0.2433	0.2433	0	0	2	0.00446
238	LSU_SNP0588	6	8820131	448	N	N	G	754	0.84152	0.84529	A	138	0.15402	0.15471	4	0.00446	2	0.00448
239	LSU_SNP0591	6	8930624	448	N	N	T	102	0.11384	0.67105	C	50	0.0558	0.32895	744	0.83036	0	0
240	LSU_SNP0594	6	9334468	448	N	N	A	758	0.84598	0.85553	G	128	0.14286	0.14447	10	0.01116	0	0
241	LSU_SNP0596	6	9653882	448	N	N	G	627	0.69978	0.69978	A	269	0.30022	0.30022	0	0	3	0.0067
242	LSU_SNP0598	6	9774350	448	N	N	A	587	0.65513	0.65513	G	309	0.34487	0.34487	0	0	3	0.0067
243	LSU_SNP0600	6	9862823	448	N	N	C	617	0.68862	0.68862	T	279	0.31138	0.31138	0	0	3	0.0067
244	LSU_SNP0603	6	10049864	448	N	N	C	613	0.68415	0.68415	T	283	0.31585	0.31585	0	0	3	0.0067
245	LSU_SNP0604	6	10184310	448	N	N	G	545	0.60826	0.60826	C	351	0.39174	0.39174	0	0	3	0.0067
246	LSU_SNP1202	6	10352083	448	N	N	C	815	0.9096	0.9096	T	81	0.0904	0.0904	0	0	1	0.00223
247	LSU_SNP1201	6	10364318	448	N	N	C	727	0.81138	0.89975	T	81	0.0904	0.10025	88	0.09821	1	0.00248
248	LSU_SNP0607	6	10438538	448	N	N	A	628	0.70089	0.70089	G	268	0.29911	0.29911	0	0	4	0.00893
249	LSU_SNP0610	6	11102433	448	N	N	A	548	0.61161	0.62132	G	334	0.37277	0.37868	14	0.01562	2	0.00454
250	LSU_SNP0612	6	11253833	448	N	N	C	486	0.54241	0.54607	T	404	0.45089	0.45393	6	0.0067	4	0.00899
251	LSU_SNP0616	6	13102364	448	N	N	C	538	0.60045	0.60045	T	358	0.39955	0.39955	0	0	2	0.00446
252	LSU_SNP0621	6	17969922	448	N	N	A	192	0.21429	0.52747	C	172	0.19196	0.47253	532	0.59375	0	0
253	LSU_SNP0631	6	27506194	448	N	N	T	607	0.67746	0.68049	C	285	0.31808	0.31951	4	0.00446	1	0.00224
254	LSU_SNP0633	6	28061782	448	N	N	G	758	0.84598	0.84598	A	138	0.15402	0.15402	0	0	2	0.00446
255	LSU_SNP0634	6	28173977	448	N	N	G	582	0.64955	0.65101	A	312	0.34821	0.34899	2	0.00223	4	0.00895
256	LSU_SNP0637	6	28654036	448	N	N	A	46	0.05134	0.92	C	4	0.00446	0.08	846	0.9442	0	0
257	LSU_SNP0639	6	29136506	448	N	N	A	483	0.53906	0.53906	G	413	0.46094	0.46094	0	0	5	0.01116
258	LSU_SNP0640	6	29142501	448	N	N	A	666	0.7433	0.7433	G	230	0.2567	0.2567	0	0	2	0.00446
259	LSU_SNP0642	6	29658347	448	N	N	C	693	0.77344	0.77344	A	203	0.22656	0.22656	0	0	3	0.0067
260	LSU_SNP0647	6	30914495	448	N	N	C	506	0.56473	0.56473	T	390	0.43527	0.43527	0	0	4	0.00893
261	LSU_SNP0648	6	30978166	448	N	N	T	724	0.80804	0.80804	C	172	0.19196	0.19196	0	0	2	0.00446
262	LSU_SNP0651	7	769999	448	N	N	T	618	0.68973	0.68973	C	278	0.31027	0.31027	0	0	4	0.00893
263	LSU_SNP0652	7	770090	448	N	N	A	511	0.57031	0.57031	C	385	0.42969	0.42969	0	0	3	0.0067
264	LSU_SNP0653	7	3795013	448	N	N	T	408	0.45536	0.50123	G	406	0.45312	0.49877	82	0.09152	2	0.00491
265	LSU_SNP1163	7	4001958	448	N	N	C	499	0.55692	0.55692	T	397	0.44308	0.44308	0	0	5	0.01116
266	LSU_SNP0655	7	4734278	448	N	N	T	462	0.51562	0.54098	C	392	0.4375	0.45902	42	0.04688	4	0.00937
267	LSU_SNP0657	7	4793981	448	N	N	T	500	0.55804	0.55804	C	396	0.44196	0.44196	0	0	4	0.00893
268	LSU_SNP0658	7	4809868	448	N	N	C	18	0.02009	0.52941	T	16	0.01786	0.47059	862	0.96205	0	0
269	LSU_SNP0659	7	7061841	448	N	N	G	580	0.64732	0.64877	A	314	0.35045	0.35123	2	0.00223	0	0
270	LSU_SNP0662	7	7100693	448	N	N	T	470	0.52455	0.54147	C	398	0.4442	0.45853	28	0.03125	2	0.00461
271	LSU_SNP0666	7	8808858	448	N	N	T	583	0.65067	0.65067	C	313	0.34933	0.34933	0	0	3	0.0067
272	LSU_SNP0667	7	9006588	448	N	N	A	581	0.64844	0.66173	G	297	0.33147	0.33827	18	0.02009	3	0.00683
273	LSU_SNP0669	7	12651450	448	N	N	A	604	0.67411	0.70726	G	250	0.27902	0.29274	42	0.04688	4	0.00937
274	LSU_SNP0673	7	15723144	448	N	N	A	552	0.61607	0.61607	C	344	0.38393	0.38393	0	0	4	0.00893
275	LSU_SNP0675	7	18453937	448	N	N	T	407	0.45424	0.63396	C	235	0.26228	0.36604	254	0.28348	19	0.05919
276	LSU_SNP0676	7	22750809	448	N	N	A	733	0.81808	0.81808	T	163	0.18192	0.18192	0	0	1	0.00223
277	LSU_SNP0679	7	23425700	448	N	N	G	58	0.06473	0.63043	T	34	0.03795	0.36957	804	0.89732	0	0
278	LSU_SNP1175	7	24845026	448	N	N	T	726	0.81027	0.81027	C	170	0.18973	0.18973	0	0	0	0
279	LSU_SNP0681	7	25935801	448	N	N	T	587	0.65513	0.65513	C	309	0.34487	0.34487	0	0	3	0.0067
280	LSU_SNP0686	7	26640591	448	N	N	A	454	0.5067	0.5067	G	442	0.4933	0.4933	0	0	2	0.00446
281	LSU_SNP0687	7	26699375	448	N	N	G	587	0.65513	0.6566	C	307	0.34263	0.3434	2	0.00223	3	0.00671
282	LSU_SNP0689	7	26807683	448	N	N	A	452	0.50446	0.50559	G	442	0.4933	0.49441	2	0.00223	2	0.00447
283	LSU_SNP0693	7	27630228	448	N	N	A	6	0.0067	0.6	T	4	0.00446	0.4	886	0.98884	0	0
284	LSU_SNP0694	7	27784632	448	N	N	A	670	0.74777	0.74777	T	226	0.25223	0.25223	0	0	2	0.00446
285	LSU_SNP0695	7	27797259	448	N	N	G	694	0.77455	0.77455	A	202	0.22545	0.22545	0	0	2	0.00446
286	LSU_SNP0696	7	28234334	448	N	N	A	652	0.72768	0.72768	G	244	0.27232	0.27232	0	0	4	0.00893
287	LSU_SNP0698	7	28372493	448	N	N	A	512	0.57143	0.57143	C	384	0.42857	0.42857	0	0	4	0.00893
288	LSU_SNP0701	8	1995144	448	N	N	T	540	0.60268	0.60268	C	356	0.39732	0.39732	0	0	4	0.00893
289	LSU_SNP0704	8	2893183	448	N	N	T	606	0.67634	0.69495	A	266	0.29688	0.30505	24	0.02679	4	0.00917
290	LSU_SNP0705	8	2917283	448	N	N	T	537	0.59933	0.61866	G	331	0.36942	0.38134	28	0.03125	5	0.01152
291	LSU_SNP0706	8	2922774	448	N	N	G	559	0.62388	0.62388	A	337	0.37612	0.37612	0	0	5	0.01116
292	LSU_SNP0711	8	4699206	448	N	N	A	728	0.8125	0.8125	G	168	0.1875	0.1875	0	0	2	0.00446
293	LSU_SNP0712	8	5249436	448	N	N	A	652	0.72768	0.746	G	222	0.24777	0.254	22	0.02455	0	0
294	LSU_SNP0714	8	5468909	448	N	N	C	566	0.6317	0.63311	T	328	0.36607	0.36689	2	0.00223	2	0.00447
295	LSU_SNP0716	8	5792279	448	N	N	A	534	0.59598	0.59598	G	362	0.40402	0.40402	0	0	2	0.00446
296	LSU_SNP0720	8	5964750	448	N	N	C	566	0.6317	0.63596	T	324	0.36161	0.36404	6	0.0067	2	0.00449
297	LSU_SNP1189	8	6262287	448	N	N	T	466	0.52009	0.52125	C	428	0.47768	0.47875	2	0.00223	4	0.00895
298	LSU_SNP0723	8	8123856	448	N	N	C	752	0.83929	0.8785	T	104	0.11607	0.1215	40	0.04464	0	0
299	LSU_SNP0724	8	8471212	448	N	N	A	516	0.57589	0.58371	T	368	0.41071	0.41629	12	0.01339	4	0.00905
300	LSU_SNP1172	8	9200680	448	N	N	T	477	0.53237	0.53237	C	419	0.46763	0.46763	0	0	5	0.01116
301	LSU_SNP0728	8	9400516	448	N	N	C	634	0.70759	0.70917	T	260	0.29018	0.29083	2	0.00223	2	0.00447
302	LSU_SNP0730	8	10571608	448	N	N	A	613	0.68415	0.68568	G	281	0.31362	0.31432	2	0.00223	3	0.00671
303	LSU_SNP0733	8	10650813	448	N	N	T	642	0.71652	0.87945	C	88	0.09821	0.12055	166	0.18527	0	0
304	LSU_SNP0734	8	10970505	448	N	N	G	519	0.57924	0.57924	A	377	0.42076	0.42076	0	0	5	0.01116
305	LSU_SNP0735	8	11036028	448	N	N	G	519	0.57924	0.57924	A	377	0.42076	0.42076	0	0	5	0.01116
306	LSU_SNP0736	8	11530820	448	N	N	G	822	0.91741	0.91741	A	74	0.08259	0.08259	0	0	0	0
307	LSU_SNP0739	8	11629595	448	N	N	A	487	0.54353	0.5676	G	371	0.41406	0.4324	38	0.04241	5	0.01166
308	LSU_SNP0743	8	12714993	448	N	N	C	465	0.51897	0.5213	T	427	0.47656	0.4787	4	0.00446	5	0.01121
309	LSU_SNP0745	8	12790077	448	N	N	G	469	0.52344	0.59518	A	319	0.35603	0.40482	108	0.12054	3	0.00761
310	LSU_SNP0748	8	13357738	448	N	N	T	465	0.51897	0.52013	G	429	0.47879	0.47987	2	0.00223	5	0.01119
311	LSU_SNP0749	8	13911622	448	N	N	T	467	0.52121	0.52121	G	429	0.47879	0.47879	0	0	5	0.01116
312	LSU_SNP0751	8	14013061	448	N	N	C	503	0.56138	0.56138	T	393	0.43862	0.43862	0	0	5	0.01116
313	LSU_SNP0753	8	14599943	448	N	N	T	392	0.4375	0.8412	C	74	0.08259	0.1588	430	0.47991	0	0
314	LSU_SNP0754	8	14751956	448	N	N	G	578	0.64509	0.64509	T	318	0.35491	0.35491	0	0	4	0.00893
315	LSU_SNP0756	8	15155124	448	N	N	T	471	0.52567	0.52567	C	425	0.47433	0.47433	0	0	5	0.01116
316	LSU_SNP0757	8	15197587	448	N	N	T	822	0.91741	0.91741	C	74	0.08259	0.08259	0	0	0	0
317	LSU_SNP0759	8	15235478	448	N	N	A	499	0.55692	0.55692	T	397	0.44308	0.44308	0	0	5	0.01116
318	LSU_SNP0761	8	15401000	448	N	N	G	519	0.57924	0.57924	T	377	0.42076	0.42076	0	0	5	0.01116
319	LSU_SNP0763	8	15439243	448	N	N	T	572	0.63839	0.63839	C	324	0.36161	0.36161	0	0	4	0.00893
320	LSU_SNP0764	8	15444214	448	N	N	C	638	0.71205	0.71205	A	258	0.28795	0.28795	0	0	0	0
321	LSU_SNP0765	8	15469468	448	N	N	A	679	0.75781	0.75781	G	217	0.24219	0.24219	0	0	5	0.01116
322	LSU_SNP0766	8	16443521	448	N	N	A	627	0.69978	0.70291	G	265	0.29576	0.29709	4	0.00446	5	0.01121
323	LSU_SNP0769	8	17532006	448	N	N	G	720	0.80357	0.80357	A	176	0.19643	0.19643	0	0	2	0.00446
324	LSU_SNP0770	8	17543603	448	N	N	A	589	0.65737	0.65737	T	307	0.34263	0.34263	0	0	13	0.02902
325	LSU_SNP0772	8	17585800	448	N	N	C	732	0.81696	0.82247	T	158	0.17634	0.17753	6	0.0067	0	0
326	LSU_SNP0774	8	17677381	448	N	N	G	544	0.60714	0.93151	A	40	0.04464	0.06849	312	0.34821	0	0
327	LSU_SNP0776	8	17816292	448	N	N	G	520	0.58036	0.58036	A	376	0.41964	0.41964	0	0	0	0
328	LSU_SNP0781	8	19451184	448	N	N	T	478	0.53348	0.53348	C	418	0.46652	0.46652	0	0	2	0.00446
329	LSU_SNP0782	8	19543979	448	N	N	G	521	0.58147	0.58277	A	373	0.41629	0.41723	2	0.00223	9	0.02013
330	LSU_SNP0784	8	19579914	448	N	N	G	514	0.57366	0.57623	A	378	0.42188	0.42377	4	0.00446	2	0.00448
331	LSU_SNP0785	8	20213731	448	N	N	A	533	0.59487	0.59753	G	359	0.40067	0.40247	4	0.00446	11	0.02466
332	LSU_SNP1199	8	20374951	448	N	N	G	436	0.48661	0.93966	T	28	0.03125	0.06034	432	0.48214	0	0
333	LSU_SNP0788	8	20391635	448	N	N	G	464	0.51786	0.51786	A	432	0.48214	0.48214	0	0	4	0.00893
334	LSU_SNP0790	8	20811623	448	N	N	A	750	0.83705	0.83705	G	146	0.16295	0.16295	0	0	2	0.00446
335	LSU_SNP0792	8	21053247	448	N	N	G	592	0.66071	0.66071	A	304	0.33929	0.33929	0	0	0	0
336	LSU_SNP0793	8	21082850	448	N	N	C	508	0.56696	0.56696	T	388	0.43304	0.43304	0	0	2	0.00446
337	LSU_SNP0798	8	24793826	448	N	N	C	688	0.76786	0.76957	T	206	0.22991	0.23043	2	0.00223	4	0.00895
338	LSU_SNP0799	8	24803160	448	N	N	G	626	0.69866	0.69866	A	270	0.30134	0.30134	0	0	4	0.00893
339	LSU_SNP0802	8	26773740	448	N	N	T	38	0.04241	0.65517	G	20	0.02232	0.34483	838	0.93527	0	0
340	LSU_SNP0805	8	26922186	448	N	N	C	480	0.53571	0.54176	T	406	0.45312	0.45824	10	0.01116	4	0.00903
341	LSU_SNP0806	8	26929564	448	N	N	G	777	0.86719	0.8931	C	93	0.10379	0.1069	26	0.02902	1	0.0023
342	LSU_SNP0810	9	919029	448	N	N	G	824	0.91964	0.91964	A	72	0.08036	0.08036	0	0	2	0.00446
343	LSU_SNP0816	9	1504542	448	N	N	G	738	0.82366	0.82366	T	158	0.17634	0.17634	0	0	2	0.00446
344	LSU_SNP0819	9	1668548	448	N	N	G	808	0.90179	0.9038	A	86	0.09598	0.0962	2	0.00223	0	0
345	LSU_SNP0821	9	1934292	448	N	N	A	824	0.91964	0.91964	G	72	0.08036	0.08036	0	0	2	0.00446
346	LSU_SNP0822	9	2292549	448	N	N	C	735	0.82031	0.82031	T	161	0.17969	0.17969	0	0	3	0.0067
347	LSU_SNP0826	9	3466647	448	N	N	G	824	0.91964	0.91964	A	72	0.08036	0.08036	0	0	2	0.00446
348	LSU_SNP0828	9	3994050	448	N	N	A	822	0.91741	0.91946	G	72	0.08036	0.08054	2	0.00223	2	0.00447
349	LSU_SNP0839	9	6781421	448	N	N	A	838	0.93527	0.93946	C	54	0.06027	0.06054	4	0.00446	2	0.00448
350	LSU_SNP0843	9	7650386	448	N	N	A	39	0.04353	0.69643	G	17	0.01897	0.30357	840	0.9375	1	0.03571
351	LSU_SNP0845	9	7924546	448	N	N	C	750	0.83705	0.83705	T	146	0.16295	0.16295	0	0	2	0.00446
352	LSU_SNP0846	9	7927775	448	N	N	A	752	0.83929	0.83929	C	144	0.16071	0.16071	0	0	2	0.00446
353	LSU_SNP0847	9	8100732	448	N	N	C	506	0.56473	0.56473	T	390	0.43527	0.43527	0	0	4	0.00893
354	LSU_SNP0848	9	8204567	448	N	N	T	518	0.57812	0.57942	C	376	0.41964	0.42058	2	0.00223	4	0.00895
355	LSU_SNP0851	9	8541628	448	N	N	G	507	0.56585	0.57745	A	371	0.41406	0.42255	18	0.02009	3	0.00683
356	LSU_SNP0853	9	8691660	448	N	N	A	30	0.03348	0.88235	G	4	0.00446	0.11765	862	0.96205	0	0
357	LSU_SNP0855	9	9277653	448	N	N	G	587	0.65513	0.65513	A	309	0.34487	0.34487	0	0	3	0.0067
358	LSU_SNP0860	9	10254108	448	N	N	C	479	0.5346	0.54308	T	403	0.44978	0.45692	14	0.01562	3	0.0068
359	LSU_SNP0863	9	10771980	448	N	N	A	623	0.69531	0.69531	C	273	0.30469	0.30469	0	0	1	0.00223
360	LSU_SNP0864	9	10798265	448	N	N	G	459	0.51228	0.54255	A	387	0.43192	0.45745	50	0.0558	3	0.00709
361	LSU_SNP0868	9	12599992	448	N	N	G	465	0.51897	0.51897	C	431	0.48103	0.48103	0	0	1	0.00223
362	LSU_SNP0872	9	13552477	448	N	N	C	498	0.5558	0.5558	T	398	0.4442	0.4442	0	0	2	0.00446
363	LSU_SNP0875	9	17708023	448	N	N	G	501	0.55915	0.55915	A	395	0.44085	0.44085	0	0	3	0.0067
364	LSU_SNP0876	9	17736891	448	N	N	C	616	0.6875	0.6875	T	280	0.3125	0.3125	0	0	2	0.00446
365	LSU_SNP0878	9	19564391	448	N	N	G	64	0.07143	0.69565	A	28	0.03125	0.30435	804	0.89732	0	0
366	LSU_SNP0879	9	21125644	448	N	N	T	569	0.63504	0.63504	C	327	0.36496	0.36496	0	0	3	0.0067
367	LSU_SNP0884	10	4020667	448	N	N	T	732	0.81696	0.81696	C	164	0.18304	0.18304	0	0	2	0.00446
368	LSU_SNP0886	10	5044901	448	N	N	A	746	0.83259	0.83445	G	148	0.16518	0.16555	2	0.00223	0	0
369	LSU_SNP0887	10	5281828	448	N	N	A	746	0.83259	0.83259	G	150	0.16741	0.16741	0	0	0	0
370	LSU_SNP0890	10	5638530	448	N	N	C	767	0.85603	0.87159	G	113	0.12612	0.12841	16	0.01786	1	0.00227
371	LSU_SNP0892	10	6214726	448	N	N	T	676	0.75446	0.75446	C	220	0.24554	0.24554	0	0	2	0.00446
372	LSU_SNP0893	10	6387512	448	N	N	G	40	0.04464	0.71429	C	16	0.01786	0.28571	840	0.9375	0	0
373	LSU_SNP0894	10	6557011	448	N	N	C	777	0.86719	0.86719	A	119	0.13281	0.13281	0	0	1	0.00223
374	LSU_SNP0896	10	6648158	448	N	N	T	725	0.80915	0.81096	C	169	0.18862	0.18904	2	0.00223	1	0.00224
375	LSU_SNP0897	10	6648840	448	N	N	T	650	0.72545	0.72545	A	246	0.27455	0.27455	0	0	2	0.00446
376	LSU_SNP0899	10	7120214	448	N	N	A	727	0.81138	0.81138	G	169	0.18862	0.18862	0	0	1	0.00223
377	LSU_SNP0901	10	7239852	448	N	N	C	727	0.81138	0.81138	A	169	0.18862	0.18862	0	0	1	0.00223
378	LSU_SNP0902	10	7404041	448	N	N	C	636	0.70982	0.70982	G	260	0.29018	0.29018	0	0	2	0.00446
379	LSU_SNP0905	10	8551896	448	N	N	T	775	0.86496	0.86496	A	121	0.13504	0.13504	0	0	1	0.00223
380	LSU_SNP0906	10	8605335	448	N	N	A	650	0.72545	0.72707	G	244	0.27232	0.27293	2	0.00223	2	0.00447
381	LSU_SNP0909	10	9005762	448	N	N	C	666	0.7433	0.7433	T	230	0.2567	0.2567	0	0	2	0.00446
382	LSU_SNP0913	10	10093642	448	N	N	T	713	0.79576	0.79576	C	183	0.20424	0.20424	0	0	1	0.00223
383	LSU_SNP0914	10	10230808	448	N	N	C	737	0.82254	0.82254	A	159	0.17746	0.17746	0	0	1	0.00223
384	LSU_SNP0915	10	10283730	448	N	N	A	695	0.77567	0.79157	C	183	0.20424	0.20843	18	0.02009	1	0.00228
385	LSU_SNP0917	10	11787532	448	N	N	A	506	0.56473	0.56473	T	390	0.43527	0.43527	0	0	2	0.00446
386	LSU_SNP0919	10	13428164	448	N	N	C	449	0.50112	0.50112	T	447	0.49888	0.49888	0	0	3	0.0067
387	LSU_SNP1184	10	13782039	448	N	N	C	482	0.53795	0.55149	T	392	0.4375	0.44851	22	0.02455	0	0
388	LSU_SNP0924	10	18305289	448	N	N	A	546	0.60938	0.61211	C	346	0.38616	0.38789	4	0.00446	2	0.00448
389	LSU_SNP0926	10	18592432	448	N	N	A	672	0.75	0.75	G	224	0.25	0.25	0	0	4	0.00893
390	LSU_SNP0927	10	18787618	448	N	N	T	655	0.73103	0.73103	C	241	0.26897	0.26897	0	0	5	0.01116
391	LSU_SNP0928	10	18877199	448	N	N	G	647	0.7221	0.7221	A	249	0.2779	0.2779	0	0	5	0.01116
392	LSU_SNP0929	10	19025553	448	N	N	G	648	0.72321	0.72321	A	248	0.27679	0.27679	0	0	4	0.00893
393	LSU_SNP0930	10	19217152	448	N	N	A	646	0.72098	0.72422	G	246	0.27455	0.27578	4	0.00446	4	0.00897
394	LSU_SNP0931	10	19350417	448	N	N	G	634	0.70759	0.70917	A	260	0.29018	0.29083	2	0.00223	4	0.00895
395	LSU_SNP0936	11	945911	448	N	N	A	718	0.80134	0.80134	G	178	0.19866	0.19866	0	0	2	0.00446
396	LSU_SNP0941	11	2355736	448	N	N	T	740	0.82589	0.82589	C	156	0.17411	0.17411	0	0	0	0
397	LSU_SNP0945	11	2758671	448	N	N	A	622	0.6942	0.6942	G	274	0.3058	0.3058	0	0	4	0.00893
398	LSU_SNP0950	11	4051138	448	N	N	G	563	0.62835	0.62835	A	333	0.37165	0.37165	0	0	3	0.0067
399	LSU_SNP0953	11	4810189	448	N	N	T	20	0.02232	0.71429	C	8	0.00893	0.28571	868	0.96875	0	0
400	LSU_SNP0954	11	5343883	448	N	N	C	2	0.00223	0.5	T	2	0.00223	0.5	892	0.99554	0	0
401	LSU_SNP0956	11	5645993	448	N	N	A	693	0.77344	0.77344	G	203	0.22656	0.22656	0	0	1	0.00223
402	LSU_SNP0961	11	6410106	448	N	N	G	218	0.2433	0.70323	A	92	0.10268	0.29677	586	0.65402	0	0
403	LSU_SNP0964	11	6948421	448	N	N	A	618	0.68973	0.68973	G	278	0.31027	0.31027	0	0	2	0.00446
404	LSU_SNP0966	11	6977134	448	N	N	G	594	0.66295	0.66295	A	302	0.33705	0.33705	0	0	2	0.00446
405	LSU_SNP0972	11	9004531	448	N	N	A	715	0.79799	0.79799	G	181	0.20201	0.20201	0	0	1	0.00223
406	LSU_SNP0975	11	9215690	448	N	N	T	808	0.90179	0.90179	C	88	0.09821	0.09821	0	0	0	0
407	LSU_SNP0977	11	10086551	448	N	N	G	457	0.51004	0.51119	A	437	0.48772	0.48881	2	0.00223	3	0.00671
408	LSU_SNP0978	11	10551942	448	N	N	T	484	0.54018	0.55125	C	394	0.43973	0.44875	18	0.02009	2	0.00456
409	LSU_SNP0981	11	10713472	448	N	N	A	806	0.89955	0.89955	G	90	0.10045	0.10045	0	0	0	0
410	LSU_SNP0986	11	11648013	448	N	N	A	808	0.90179	0.90179	G	88	0.09821	0.09821	0	0	0	0
411	LSU_SNP0989	11	13321320	448	N	N	G	526	0.58705	0.58705	A	370	0.41295	0.41295	0	0	6	0.01339
412	LSU_SNP0992	11	14705336	448	N	N	T	451	0.50335	0.50561	C	441	0.49219	0.49439	4	0.00446	3	0.00673
413	LSU_SNP0993	11	14716979	448	N	N	T	558	0.62277	0.63122	C	326	0.36384	0.36878	12	0.01339	250	0.56561
414	LSU_SNP0996	11	14885148	448	N	N	T	448	0.5	0.50112	C	446	0.49777	0.49888	2	0.00223	2	0.00447
415	LSU_SNP0998	11	14980190	448	N	N	T	449	0.50112	0.50112	A	447	0.49888	0.49888	0	0	3	0.0067
416	LSU_SNP0999	11	15004553	448	N	N	T	808	0.90179	0.90583	G	84	0.09375	0.09417	4	0.00446	0	0
417	LSU_SNP1001	11	16142611	448	N	N	A	806	0.89955	0.89955	G	90	0.10045	0.10045	0	0	0	0
418	LSU_SNP1003	11	16250245	448	N	N	T	806	0.89955	0.89955	C	90	0.10045	0.10045	0	0	0	0
419	LSU_SNP1005	11	16283771	448	N	N	A	456	0.50893	0.50893	C	440	0.49107	0.49107	0	0	2	0.00446
420	LSU_SNP1009	11	17263528	448	N	N	G	460	0.51339	0.51339	A	436	0.48661	0.48661	0	0	2	0.00446
421	LSU_SNP1012	11	17389068	448	N	N	C	528	0.58929	0.58929	T	368	0.41071	0.41071	0	0	2	0.00446
422	LSU_SNP1013	11	17586119	448	N	N	C	708	0.79018	0.8009	T	176	0.19643	0.1991	12	0.01339	0	0
423	LSU_SNP1022	11	21249292	448	N	N	C	682	0.76116	0.76116	T	214	0.23884	0.23884	0	0	2	0.00446
424	LSU_SNP1023	11	21271739	448	N	N	T	482	0.53795	0.54897	C	396	0.44196	0.45103	18	0.02009	2	0.00456
425	LSU_SNP1024	11	21296428	448	N	N	C	629	0.70201	0.74175	A	219	0.24442	0.25825	48	0.05357	1	0.00236
426	LSU_SNP1029	11	22546707	448	N	N	G	556	0.62054	0.62054	A	340	0.37946	0.37946	0	0	6	0.01339
427	LSU_SNP1031	11	22643234	448	N	N	T	573	0.63951	0.63951	C	323	0.36049	0.36049	0	0	5	0.01116
428	LSU_SNP1032	11	22935523	448	N	N	A	583	0.65067	0.65067	G	313	0.34933	0.34933	0	0	5	0.01116
429	LSU_SNP1037	11	23124153	448	N	N	G	555	0.61942	0.61942	A	341	0.38058	0.38058	0	0	5	0.01116
430	LSU_SNP1041	11	23615467	448	N	N	C	544	0.60714	0.60714	T	352	0.39286	0.39286	0	0	4	0.00893
431	LSU_SNP1043	11	23671213	448	N	N	G	738	0.82366	0.83484	A	146	0.16295	0.16516	12	0.01339	2	0.00452
432	LSU_SNP1047	11	24071682	448	N	N	G	742	0.82812	0.8648	T	116	0.12946	0.1352	38	0.04241	2	0.00466
433	LSU_SNP1048	11	24159456	448	N	N	G	584	0.65179	0.68065	T	274	0.3058	0.31935	38	0.04241	4	0.00932
434	LSU_SNP1051	11	24221974	448	N	N	T	458	0.51116	0.51116	C	438	0.48884	0.48884	0	0	4	0.00893
435	LSU_SNP1055	11	24728131	448	N	N	T	582	0.64955	0.64955	C	314	0.35045	0.35045	0	0	2	0.00446
436	LSU_SNP1169	11	25615839	448	N	N	G	612	0.68304	0.68304	T	284	0.31696	0.31696	0	0	2	0.00446
437	LSU_SNP1171	11	26548293	448	N	N	T	8	0.00893	0.66667	C	4	0.00446	0.33333	884	0.98661	0	0
438	LSU_SNP1064	11	27584374	448	N	N	A	672	0.75	0.75	G	224	0.25	0.25	0	0	2	0.00446
439	LSU_SNP1219	11	27820001	448	N	N	C	463	0.51674	0.72799	G	173	0.19308	0.27201	260	0.29018	1	0.00314
440	LSU_SNP1068	11	27998933	448	N	N	C	630	0.70312	0.70312	T	266	0.29688	0.29688	0	0	2	0.00446
441	LSU_SNP1069	11	28753455	448	N	N	C	666	0.7433	0.7433	A	230	0.2567	0.2567	0	0	2	0.00446
442	LSU_SNP1072	11	28919721	448	N	N	G	499	0.55692	0.55692	T	397	0.44308	0.44308	0	0	3	0.0067
443	LSU_SNP1073	11	28974408	448	N	N	C	250	0.27902	0.58411	T	178	0.19866	0.41589	468	0.52232	0	0
444	LSU_SNP1077	12	814095	448	N	N	G	509	0.56808	0.57063	A	383	0.42746	0.42937	4	0.00446	3	0.00673
445	LSU_SNP1078	12	839035	448	N	N	G	573	0.63951	0.64238	A	319	0.35603	0.35762	4	0.00446	3	0.00673
446	LSU_SNP1080	12	998616	448	N	N	C	502	0.56027	0.56278	A	390	0.43527	0.43722	4	0.00446	4	0.00897
447	LSU_SNP1081	12	3323710	448	N	N	T	708	0.79018	0.79018	C	188	0.20982	0.20982	0	0	0	0
448	LSU_SNP1082	12	3410631	448	N	N	C	710	0.79241	0.79241	A	186	0.20759	0.20759	0	0	0	0
449	LSU_SNP1084	12	3581808	448	N	N	T	706	0.78795	0.78795	G	190	0.21205	0.21205	0	0	0	0
450	LSU_SNP1087	12	3713337	448	N	N	G	705	0.78683	0.78683	C	191	0.21317	0.21317	0	0	1	0.00223
451	LSU_SNP1090	12	4046550	448	N	N	C	468	0.52232	0.52232	T	428	0.47768	0.47768	0	0	4	0.00893
452	LSU_SNP1092	12	4141420	448	N	N	C	707	0.78906	0.7926	T	185	0.20647	0.2074	4	0.00446	1	0.00224
453	LSU_SNP1094	12	4449230	448	N	N	C	705	0.78683	0.79036	A	187	0.20871	0.20964	4	0.00446	1	0.00224
454	LSU_SNP1181	12	5170392	448	N	N	A	584	0.65179	0.80663	G	140	0.15625	0.19337	172	0.19196	2	0.00552
455	LSU_SNP1095	12	5380860	448	N	N	C	739	0.82478	0.83221	A	149	0.16629	0.16779	8	0.00893	1	0.00225
456	LSU_SNP1098	12	6895870	448	N	N	T	619	0.69085	0.69239	C	275	0.30692	0.30761	2	0.00223	1	0.00224
457	LSU_SNP1100	12	7445812	448	N	N	G	737	0.82254	0.82254	T	159	0.17746	0.17746	0	0	1	0.00223
458	LSU_SNP1101	12	7462305	448	N	N	A	709	0.79129	0.79129	G	187	0.20871	0.20871	0	0	1	0.00223
459	LSU_SNP1103	12	7538167	448	N	N	T	606	0.67634	0.67634	C	290	0.32366	0.32366	0	0	2	0.00446
460	LSU_SNP1106	12	7923001	448	N	N	A	707	0.78906	0.78906	G	189	0.21094	0.21094	0	0	1	0.00223
461	LSU_SNP1109	12	8976974	448	N	N	G	537	0.59933	0.60609	C	349	0.38951	0.39391	10	0.01116	69	0.15576
462	LSU_SNP1112	12	9465856	448	N	N	G	721	0.80469	0.81194	A	167	0.18638	0.18806	8	0.00893	1	0.00225
463	LSU_SNP1113	12	9508424	448	N	N	T	689	0.76897	0.76897	C	207	0.23103	0.23103	0	0	1	0.00223
464	LSU_SNP1114	12	9763462	448	N	N	G	727	0.81138	0.81138	A	169	0.18862	0.18862	0	0	1	0.00223
465	LSU_SNP1116	12	9823452	448	N	N	G	530	0.59152	0.59417	A	362	0.40402	0.40583	4	0.00446	2	0.00448
466	LSU_SNP1119	12	10469146	448	N	N	G	691	0.77121	0.79977	A	173	0.19308	0.20023	32	0.03571	1	0.00231
467	LSU_SNP1120	12	10580083	448	N	N	A	526	0.58705	0.58705	G	370	0.41295	0.41295	0	0	6	0.01339
468	LSU_SNP1198	12	10606779	448	N	N	G	729	0.81362	0.81544	A	165	0.18415	0.18456	2	0.00223	1	0.00224
469	LSU_SNP1197	12	10630229	448	N	N	C	731	0.81585	0.81585	T	165	0.18415	0.18415	0	0	1	0.00223
470	LSU_SNP1121	12	10671246	448	N	N	C	733	0.81808	0.81808	T	163	0.18192	0.18192	0	0	1	0.00223
471	LSU_SNP1123	12	10767905	448	N	N	C	677	0.75558	0.75558	G	219	0.24442	0.24442	0	0	1	0.00223
472	LSU_SNP1125	12	10965554	448	N	N	C	683	0.76228	0.76228	T	213	0.23772	0.23772	0	0	1	0.00223
473	LSU_SNP1126	12	11010103	448	N	N	A	592	0.66071	0.66071	C	304	0.33929	0.33929	0	0	2	0.00446
474	LSU_SNP1129	12	12430501	448	N	N	A	731	0.81585	0.81585	G	165	0.18415	0.18415	0	0	1	0.00223
475	LSU_SNP1130	12	12439096	448	N	N	A	540	0.60268	0.60403	C	354	0.39509	0.39597	2	0.00223	2	0.00447
476	LSU_SNP1132	12	14492915	448	N	N	C	610	0.6808	0.68386	T	282	0.31473	0.31614	4	0.00446	2	0.00448
477	LSU_SNP1134	12	14831605	448	N	N	G	616	0.6875	0.69058	A	276	0.30804	0.30942	4	0.00446	2	0.00448
478	LSU_SNP1136	12	15119412	448	N	N	G	683	0.76228	0.79051	T	181	0.20201	0.20949	32	0.03571	1	0.00231
479	LSU_SNP1137	12	15127550	448	N	N	C	578	0.64509	0.64509	T	318	0.35491	0.35491	0	0	2	0.00446
480	LSU_SNP1140	12	15783426	448	N	N	G	90	0.10045	0.76271	A	28	0.03125	0.23729	778	0.8683	0	0
481	LSU_SNP1141	12	15783717	448	N	N	T	566	0.6317	0.63311	C	328	0.36607	0.36689	2	0.00223	2	0.00447
482	LSU_SNP1142	12	16284664	448	N	N	A	747	0.83371	0.83933	C	143	0.1596	0.16067	6	0.0067	1	0.00225
483	LSU_SNP1149	12	17631005	448	N	N	A	588	0.65625	0.65772	C	306	0.34152	0.34228	2	0.00223	2	0.00447
484	LSU_SNP1150	12	18167958	448	N	N	A	596	0.66518	0.71635	G	236	0.26339	0.28365	64	0.07143	2	0.00481
485	LSU_SNP1152	12	18597553	448	N	N	C	449	0.50112	0.64511	T	247	0.27567	0.35489	200	0.22321	1	0.00287
486	LSU_SNP1155	12	19376763	448	N	N	G	646	0.72098	0.75644	T	208	0.23214	0.24356	42	0.04688	2	0.00468
487	LSU_SNP1156	12	19394054	448	N	N	G	650	0.72545	0.75935	A	206	0.22991	0.24065	40	0.04464	2	0.00467
488	LSU_SNP1160	12	25668731	448	N	N	A	531	0.59263	0.59263	G	365	0.40737	0.40737	0	0	1	0.00223
489	LSU_SNP1161	12	25704131	448	N	N	A	453	0.50558	0.50558	T	443	0.49442	0.49442	0	0	1	0.00223
490	LSU_SNP1162	12	25898272	448	N	N	C	475	0.53013	0.55621	T	379	0.42299	0.44379	42	0.04688	1	0.00234
